# Supplementary material for: Restriction on antimicrobial dispensing without prescription on a national level: Impact on the overall antimicrobial utilization in the community pharmacies in Saudi Arabia
Source: PLoS One. 2022 Jul 26;17(7):e0271188. doi: 10.1371/journal.pone.0271188 (PMC9321410; doi:10.1371/journal.pone.0271188)
Supplement: S1 Data — (XLSX) [file pone.0271188.s002.xlsx]

## Sheet: Main
Evaluate the effect of enforcing the policy of antibiotic prescription
Study Objective
This study aims to evaluate the effect of enforcing the policy of antibiotic prescription before dispensing at community pharmacies in Saudi Arabia. The effect will be evaluated by measuring the actual utilization of antibiotics nationwide before and after the enforcement date of restricting the dispensing of antimicrobial by prescription
Study endpoints
Primary endpoint : The difference in antimicrobial utilization measured by IMS-health sales volume and defined daily dose (DDD) in grams of the included antimicrobials Secondary endpoint : will include the correlation between sales volumes and DDD in addition to difference utilization between similar months in the 2 periods of the study.
Inclusion and Exclusion Criteria
Inclusion Criteria :
	1 The following antimicrobials will be included
	Amoxicillin	Levofloxacin	Cefdinir	Minocycline
	Amoxicillin-Clavulanic Acid	Moxifloxacin	Cephalexin	Oseltamivir
	Azithromycin	Metronidazole	Sulfamethoxazole/Trimethoprim	Nitrofurantoin
	Clarithromycin	Clindamycin	Fluconazole
	Ciprofloxacin	Cefuroxime	Doxycycline
	2.Only utilization data from (Study period)
	3.Only oral medications in all dosage forms will be included
Exclusion criteria:
	1.All parenteral (intravenous/intramascular) antimicrobials will be excluded
	2. Topical antimicrobials will not be included
	3.Ophthalmic and otic preparations will be excluded
	4. Local (intravaginal gel and pessaries) antimicrobials will not included
	5. Data gathered outside the study period will not be included as well.
Study Time period
	Pre-Period		Post Period
	2017_05	2018_05 (Policy Enforcement Date)	2018_06
	2017_06		2018_07
	2017_07		2018_08
	2017_08		2018_09
	2017_09		2018_10
	2017_10		2018_11
	2017_11		2018_12
	2017_12		2019_01
	2018_01		2019_02
	2018_02		2019_03
	2018_03		2019_04
	2018_04		2019_05
Research Hypotheses
Hypothesis 1a. There is a change in the number of sales based on the IMS data
Hypothesis 1b. There will be a significant correlation between the IMS data and the actual number of sales from the participating pharmacy chains
About Data
Data will be extracted from the IQVIA data reported to the Saudi Food and Drug Authority (SFDA) between May 2017 and May 2019
Define Daily Dose
Example
Active Ingredients		Doxycycline
Product		APO DOXY
Pack		CAPS 100 MG 10
MG or ML		100
Pack Size		10
DDD		0.1 g (100)
Total Strength in one pack in MG		1000
Units		9078
Month		2017 May
	No.Packages (9078) x No.Tablets per Package(10) x No.g per tablet (100)
	----------------------------------------------------------------------------------------
	DDD of antimicrobial in grams (0.1g)
		9078000
		---------------------------------	= 90780
		100
	DDDs = Round((Total_Strength_in_one_pack_in_MG * Units)/Milligram);

## Sheet: Sales Volume (Units) Summary
	Sales Volume Units(Packs) Summary
	Overall Antibiotics Utilization Units (Packs)
		2017_05	2017_06	2017_07	2017_08	2017_09	2017_10	2017_11	2017_12	2018_01	2018_02	2018_03	2018_04	2018_05	2018_06	2018_07	2018_08	2018_09	2018_10	2018_11	2018_12	2019_01	2019_02	2019_03	2019_04	2019_05
	Units (Packs)	3040459	2649566	1558718	2235854	2945931	3723034	3505997	3046477	2692404	2859983	3884153	2349601	2290244	1764551	1026621	1305940	2591608	2692481	2765765	3297098	2227558	2440464	3345839	3209399	2375972
	%Change in Units compare to previous months		-0.128564	-0.411708	0.434419	0.317586	0.263789	-0.0582957	-0.131067	-0.116224	0.0622414	0.358104	-0.39508	-0.0252626	-0.229536	-0.418197	0.272076	0.984477	0.0389229	0.027218	0.192111	-0.324388	0.0955782	0.370985	-0.040779	-0.259683
													Policy Enforcement Date : 201805
	Antibiotics Utilization Units (Packs) by ATC3 Class
	ATC3 Class				2017_05	2017_06	2017_07	2017_08	2017_09	2017_10	2017_11	2017_12	2018_01	2018_02	2018_03	2018_04	2018_05	2018_06	2018_07	2018_08	2018_09	2018_10	2018_11	2018_12	2019_01	2019_02	2019_03	2019_04	2019_05
	J01C BROAD SPECTRUM PENICILLIN				1338753	1345662	553340	853774	1158196	1501064	1658809	1463231	1183119	1049085	1712384	882902	825770	561064	312838	404835	919284	1021776	1197727	1492019	811477	1029956	1487163	1470492	940216
	G01A TRICHOMONACIDES				315622	223256	243071	429902	359086	439960	340078	294293	224998	251321	385781	302222	251283	221829	188151	266163	377864	376030	298861	340788	256274	238832	373501	345440	333357
	J01F MACROLIDES & SIMILAR TYPE	J01F MACROLIDES & SIMILAR TYPE	J01F MACROLIDES & SIMILAR TYPE	J01F MACROLIDES & SIMILAR TYPE	444634	309836	274188	302154	444362	588227	577774	477407	555800	531374	615809	369049	360577	240461	127382	151233	300483	351187	399786	511358	390798	432265	472768	434529	330444
	J01G FLUOROQUINOLONES	J01G FLUOROQUINOLONES	J01G FLUOROQUINOLONES	J01G FLUOROQUINOLONES	379707	372966	212901	274272	412944	481036	414905	359688	303607	364771	515412	295883	385013	319234	166328	207761	450050	377066	367549	404049	285491	285715	429012	410950	329149
	J01D CEPHALOSPORINS & COMBS	J01D CEPHALOSPORINS & COMBS	J01D CEPHALOSPORINS & COMBS	J01D CEPHALOSPORINS & COMBS	251228	159632	127546	149475	207511	296142	272383	268175	197340	213561	292908	202086	196326	168396	90075	83248	221157	257361	200320	221904	224633	217603	281136	233517	190332
	J02A SYST ANTIFUNGAL AGENTS	J02A SYST ANTIFUNGAL AGENTS	J02A SYST ANTIFUNGAL AGENTS	J02A SYST ANTIFUNGAL AGENTS	102645	87336	64872	85123	134706	128891	99818	101626	122865	117574	160820	127099	128904	151293	63895	88231	142429	124057	147044	167619	89509	122852	124109	155582	122541
	J01A TETRACYCLINES & COMBS	J01A TETRACYCLINES & COMBS	J01A TETRACYCLINES & COMBS	J01A TETRACYCLINES & COMBS	114386	72269	49125	94843	103321	110028	80996	53706	64850	69801	96283	81027	78883	39403	38799	44693	87878	95761	77397	107559	110616	50316	73942	84915	67840
	J08B ANAEROBICIDES	J08B ANAEROBICIDES	J08B ANAEROBICIDES	J08B ANAEROBICIDES	50084	38787	4087	6344	98608	143949	22920	9570	6344	130527	51441	51332	29583	34521	16458	33285	55830	57925	26803	31955	25240	31270	62051	35677	31926
	G04A URINARY ANTI-INFECTIVES	G04A URINARY ANTI-INFECTIVES	G04A URINARY ANTI-INFECTIVES	G04A URINARY ANTI-INFECTIVES	8655	10751	12170	8713	4185	1211	79	1236	4735	101586	26117	14479	6001	8709	12216	4273	9988	6361	4681	7359	4902	5685	11528	7460	12578
	J01E TRIMETHOPRIM COMBS	J01E TRIMETHOPRIM COMBS	J01E TRIMETHOPRIM COMBS	J01E TRIMETHOPRIM COMBS	30335	26276	12391	27752	20050	28545	32041	3606	25474	27095	23215	17919	21509	13350	4862	13802	23043	20475	34466	4358	20353	18508	25951	20742	12098
	J05B ANTIVIRALS OTHER	J05B ANTIVIRALS OTHER	J05B ANTIVIRALS OTHER	J05B ANTIVIRALS OTHER	887	318	600	153	1348	3142	2684	11876	997	1969	2091	2709	5288	4780	3420	5027	1850	2604	9873	5784	6136	6246	3584	7672	4208
	P01A AMOEBICIDES	P01A AMOEBICIDES	P01A AMOEBICIDES	P01A AMOEBICIDES	3523	2477	4427	3349	1614	839	3510	2063	2275	1319	1892	2894	1107	1511	2197	3389	1752	1878	1258	2346	2129	1216	1094	2423	1283
	Antibiotics Utilization Units (Packs) by Molecules
	Molecule				2017_05	2017_06	2017_07	2017_08	2017_09	2017_10	2017_11	2017_12	2018_01	2018_02	2018_03	2018_04	2018_05	2018_06	2018_07	2018_08	2018_09	2018_10	2018_11	2018_12	2019_01	2019_02	2019_03	2019_04	2019_05
	Amoxicillin, Clavulanic Acid				970905	1074654	350215	554717	754506	1094323	1222641	1140942	806104	747269	1412393	653279	649849	451836	241796	310819	760213	838220	902278	1251553	568217	813375	1200133	1210173	758216
	Metronidazole	Metronidazole	Metronidazole	Metronidazole	365706	262043	247158	436246	457694	583909	362998	303863	231342	381848	437222	353554	280866	256350	204609	299448	433694	433955	325664	372743	281514	270102	435552	381117	365283
	Azithromycin	Azithromycin	Azithromycin	Azithromycin	319928	235347	211146	222476	349574	436493	417472	356784	465904	407248	485554	282691	226236	160985	73877	105209	208439	201110	257711	377582	288602	319653	315922	310651	233213
	Amoxicillin				367848	271008	203125	299057	403690	406741	436168	322289	377015	301816	299991	229623	175921	109228	71042	94016	159071	183556	295449	240466	243260	216581	287030	260319	182000
	Ciprofloxacin	Ciprofloxacin	Ciprofloxacin	Ciprofloxacin	269597	246337	147023	182986	289394	309340	244951	212168	195105	223930	327320	175279	241714	186974	102855	131980	296308	220382	211916	254044	146892	169655	263256	210592	175081
	Cefuroxime Axetil	Cefuroxime Axetil	Cefuroxime Axetil	Cefuroxime Axetil	178312	125971	106605	113723	176907	253610	174532	181262	132858	146216	207090	140504	139245	126615	71354	66853	160904	180975	132754	134867	149092	151275	189326	140038	126300
	Fluconazole	Fluconazole	Fluconazole	Fluconazole	102645	87336	64872	85123	134706	128891	99818	101626	122865	117574	160820	127099	128904	151293	63895	88231	142429	124057	147044	167619	89509	122852	124109	155582	122541
	Levofloxacin	Levofloxacin	Levofloxacin	Levofloxacin	77659	81961	42887	55882	74360	116380	107940	109494	64621	80264	101600	68313	80710	64028	38191	45384	88136	89817	67235	84682	75468	62819	66196	121664	88396
	Clarithromycin	Clarithromycin	Clarithromycin	Clarithromycin	87607	43860	45359	50616	69953	111993	119904	87730	70160	98932	107892	72471	107827	54630	40727	27568	69427	121982	119410	108253	76490	84526	125572	102433	78033
	Doxycycline	Doxycycline	Doxycycline	Doxycycline	114386	72269	49125	94843	103321	110028	77596	52568	60604	63875	94506	75402	70654	35783	37861	41508	85076	92432	73110	101067	106932	42752	68429	80843	60751
	Cefdinir	Cefdinir	Cefdinir	Cefdinir	51970	24215	5932	16709	22447	29645	68918	67381	38502	51255	75588	49462	45856	36263	15457	11994	53114	64932	53124	81953	66943	59348	88464	81525	51230
	Moxifloxacin	Moxifloxacin	Moxifloxacin	Moxifloxacin	32451	43209	19697	32189	45052	44454	45619	32112	37983	48632	69572	40247	47909	51941	14528	17325	50505	44654	62388	55528	35683	30468	59363	52724	39361
	Levofloxacin Hemihydrate	Levofloxacin Hemihydrate	Levofloxacin Hemihydrate	Levofloxacin Hemihydrate	0	1459	3294	3215	4138	10862	16395	5914	5898	11945	16920	12044	14680	16291	10754	13072	15101	22213	26010	9795	27448	22773	40197	25970	26311
	Azithromycin Dihydrate	Azithromycin Dihydrate	Azithromycin Dihydrate	Azithromycin Dihydrate	6767	8831	5879	6362	10748	10252	14570	1973	15719	10400	10345	5260	9780	3074	3965	3747	8186	10020	7510	3253	10634	6584	8873	7134	13355
	Cefalexin (Cephalexin)	Cefalexin (Cephalexin)	Cefalexin (Cephalexin)	Cefalexin (Cephalexin)	20946	9446	15009	19043	8157	12887	28933	19532	25980	16090	10230	12120	11225	5518	3264	4401	7139	11454	14442	5084	8598	6980	3346	11954	12802
	Nitrofurantoin	Nitrofurantion	Nitrofurantion	Nitrofurantion	8655	10751	12170	8713	4185	1211	79	1236	4735	101586	26117	14479	6001	8709	12216	4273	9988	6361	4681	7359	4902	5685	11528	7460	12578
	Sulfamethoxazole, Trimethoprim	Sulfamethoxazole, Trimethoprim	Sulfamethoxazole, Trimethoprim	Sulfamethoxazole, Trimethoprim	30335	26276	12391	27752	20050	28545	32041	3606	25474	27095	23215	17919	21509	13350	4862	13802	23043	20475	34466	4358	20353	18508	25951	20742	12098
	Minocycline	Minocycline	Minocycline	Minocycline	0	0	0	0	0	0	3400	1138	4246	5926	1777	5625	8229	3620	938	3185	2802	3329	4287	6492	3684	7564	5513	4072	7089
	Clindamycin	Clindamycin	Clindamycin	Clindamycin	30332	21798	11804	22700	14087	29489	25828	30920	4017	14794	12018	8627	16734	21772	8813	14709	14431	18075	15155	22270	15072	21502	22401	14311	5843
	Oseltamivir	Oseltamivir	Oseltamivir	Oseltamivir	887	318	600	153	1348	3142	2684	11876	997	1969	2091	2709	5288	4780	3420	5027	1850	2604	9873	5784	6136	6246	3584	7672	4208
	Diloxanide Furoate, Metronidazole	Diloxanide Furoate, Metronidazole	Diloxanide Furoate, Metronidazole	Diloxanide Furoate, Metronidazole	3523	2477	4427	3349	1614	839	3510	2063	2275	1319	1892	2894	1107	1511	2197	3389	1752	1878	1258	2346	2129	1216	1094	2423	1283
	Antibiotics Utilization Units (Packs) by Products
	Product	2017_05	2017_06	2017_07	2017_08	2017_09	2017_10	2017_11	2017_12	2018_01	2018_02	2018_03	2018_04	2018_05	2018_06	2018_07	2018_08	2018_09	2018_10	2018_11	2018_12	2019_01	2019_02	2019_03	2019_04	2019_05
	KLAVOX	216327	369669	35500	161798	225054	392166	409011	318535	351283	204502	684606	184561	204321	118446	31909	111022	285470	264657	306645	416674	146020	238118	515547	362386	254158
	AUGMENTIN	135476	73834	118500	113333	117597	169037	152546	155855	171646	161376	156964	122007	131737	112366	69198	48109	82099	141528	149541	185676	164947	160757	187666	150284	126617
	ANAZOL	114962	58077	52554	94330	116399	67891	81361	65406	41417	63432	136312	92109	74164	44594	54104	64507	109039	74540	79744	98370	34804	62404	118384	139886	126583
	MEGAMOX	207703	96921	26607	81976	62740	126038	231169	181802	93257	159790	149662	115713	136614	79722	21241	64777	156801	126199	185169	337646	84357	188154	233253	300329	110886
	FLAGYL	41727	38634	83794	145056	21796	103591	148682	153752	93660	57159	78123	75068	62355	81975	60875	53126	91860	95176	95701	131573	78014	84005	103578	93475	99175
	CURAM	147469	250159	26415	43779	110027	112771	138763	169188	37003	77766	149308	85200	55468	26099	24327	21795	50427	139699	66136	75534	22118	49900	65687	88960	90336
	AZI-ONCE	64245	81964	44334	45381	91597	92284	83489	61099	104927	88902	152987	90861	62570	64968	14529	22353	58336	44190	79768	154953	29479	82803	65304	84223	80743
	FLAZOL	119774	100678	48633	104634	229865	323756	80308	48044	49961	189492	145608	109277	81101	74928	41855	121120	150190	192373	71365	95123	73032	71184	151078	83217	73604
	AZIMAC	88147	53406	34016	74340	100822	81377	101688	60472	85648	70924	98963	53448	42753	36500	17428	25002	53692	46052	41261	44690	107998	74733	88467	85024	66351
	DURACAN	34968	49373	25181	35464	77343	49907	52676	33196	48903	62423	83190	62378	57791	87622	19912	34752	82541	66241	80019	83188	26863	46963	45324	81887	59729
	HYMOX	89669	112490	50254	88440	196812	179964	179378	4177	211094	134018	125145	73710	66724	50891	5578	43848	71018	68493	132671	9434	134684	74489	147409	94163	58304
	GLOCLAV	30077	113748	18729	24609	68585	55034	48624	117062	27380	32522	115121	37724	31830	54372	43379	25370	92686	49348	79177	130815	28055	58682	104001	62432	58069
	RIAZOLE	44420	24472	23210	43210	46585	42891	41046	29362	28516	32432	38865	36055	38275	31321	21297	39660	48497	39084	51358	15574	71327	35190	49579	39447	48064
	ZITHROMAX	87645	35667	79256	46237	76027	109403	87000	127054	175050	125940	88820	58278	59966	13802	17447	24690	29675	38316	50846	68555	87969	90961	92787	69018	46378
	CIPROGEN	26149	33476	7081	22577	46380	33370	14027	36939	6710	21339	28233	17400	44937	19878	13579	23476	56068	22317	35804	31824	16608	21740	49356	29437	42843
	CEFUTIL	50720	21235	38724	27292	54572	75601	61572	82605	24352	38955	63623	34390	44567	38111	21315	10724	57566	39267	36655	21526	55881	56609	55184	48424	40601
	CIPROXEN	61088	78726	46228	49190	78653	68078	51702	34817	60117	59630	92957	49147	65274	76206	21186	29613	76828	41884	59197	90319	13809	39231	40957	63273	38674
	AMOXIL	38266	12782	41109	55287	49939	51045	39381	45861	64992	36051	43340	18517	34033	12216	23554	18015	17551	29197	39929	30598	39139	39901	39064	19175	33966
	KLACID	27558	23178	16414	17323	23299	40618	62984	32187	33726	53602	50006	26234	33485	17537	8264	7839	18050	54819	58860	43423	28546	36694	53302	50298	33072
	LEVOX	18446	25091	9829	23444	21207	37326	26889	38518	23356	20422	37882	18636	23929	29980	4976	16634	35088	26376	22510	33700	23881	3353	773	62944	32534
	DOXYCIN	15271	14805	11541	25246	20611	23100	20848	16604	11757	8296	17674	18501	12929	12832	9244	10851	18195	22639	21104	50642	26928	10460	21608	17925	31372
	OMNICEF	51970	24215	5932	16709	17118	24194	60587	60717	29986	34232	46464	29358	27049	21546	5390	6520	19883	41096	35291	69691	21368	24202	46226	37132	30326
	CLAVODAR	68478	32837	38604	45383	27694	76380	75579	51084	33388	25107	19724	25541	26605	11783	19707	11824	36374	55753	47431	41686	54401	25514	9701	94245	30190
	AMOCLAN	69602	35453	37029	33514	43411	63643	60246	95518	27885	52028	72445	28868	18358	0	5780	10010	8468	9965	11200	18487	2734	2030	0	50297	29368
	TAVANIC	30596	26288	10808	15585	24661	29135	32526	39458	7164	11373	13796	16931	18648	10232	9574	10909	18286	21576	13628	21796	20531	25195	26278	22370	27761
	ZINOXIMOR	32514	44944	5192	25037	48401	72932	40070	36418	34199	46129	56148	39568	35092	24567	8498	24123	44456	72157	29492	42797	26212	29127	50486	28112	27361
	AMOXYDAR	42546	28061	28323	21498	14672	62577	35611	49003	17509	19640	11927	9966	20115	4584	1785	2525	7242	24526	25334	29665	2842	383	8185	21362	27331
	DIFLUCAN	32688	9109	20535	24116	23841	28900	18661	23408	36877	26833	22687	21811	29074	8149	26285	16447	16571	22643	13894	21415	32653	31633	29950	20400	26323
	FLOCAZOLE	20967	19171	6362	16410	17615	30197	23633	27176	15142	15503	41609	19964	25201	43279	2835	25472	27028	19601	33878	31924	13568	16778	26611	28022	21787
	MAXIM	19439	31103	14908	22428	33651	23834	26591	20270	22083	29501	42414	20139	27971	38586	7523	10581	30122	21633	34034	31275	15107	16443	23876	25039	20040
	COAMOX	35275	48209	21222	24743	51155	53113	34594	38547	10637	9574	25811	13263	19616	17298	13804	6736	22647	27174	29099	12997	11898	16759	18203	24472	19707
	ZINNAT	31448	14136	15819	25834	17404	36581	14629	13919	30926	24158	32453	15976	13292	26334	8096	9754	15949	16733	24372	25401	25332	25097	37146	20795	18013
	JULMENTIN	56926	44764	24849	25432	47936	38820	56695	9269	53619	24513	38654	39482	25249	29539	12243	10504	25049	23732	26377	30662	27137	28220	24352	23065	17728
	OXICLAV	3572	9060	2760	150	307	7321	15414	4082	6	91	98	460	51	11	8	72	160	0	0	10	11872	35268	24891	34136	17257
	CLARIMAC	11047	3070	6371	8529	10866	13445	11550	7545	10823	11240	15839	11868	8243	4622	3335	5539	13822	11114	18223	10574	11031	9132	14224	14007	16967
	CIPROMAX	13513	20561	3183	14853	17377	28978	23941	22210	17437	21945	35331	21580	23784	11964	8613	19194	33425	27289	28640	32881	11924	8329	35253	20094	16896
	GLOMOX	30231	36877	5818	7495	32820	28469	27343	59107	12582	13090	32095	6187	12071	11617	3426	4251	9875	5071	29548	70215	6865	16573	22908	13477	15682
	ZETRON	8025	2734	2007	3345	22024	47242	25077	12301	19532	47802	29555	17628	9531	4426	6789	5948	14817	20777	15193	15819	14949	15513	22665	35256	15339
	SEFARIX	0	0	0	0	5329	5451	8331	6664	8516	17023	29124	20104	18807	14717	10067	4264	27190	19137	13625	8322	42652	30649	33685	40151	15198
	OMACILLIN	11903	4015	5203	10389	8959	9608	15241	15602	10543	17402	8860	13283	5304	6328	12130	5386	9700	13575	11425	18421	15940	10579	12127	14387	14927
	VIBRAMYCIN	53057	14799	4837	12208	37173	29120	17722	16369	3002	18322	24109	17228	18973	7517	10811	9290	16158	24286	13506	17802	24176	6110	10040	33681	14788
	QUINOX	27992	25826	3920	18902	28538	39715	21060	17604	13196	21877	38391	17414	14408	13120	8809	15040	24351	31175	12848	22226	11551	16344	31521	9888	14353
	LEVOFLOX	14638	11729	10085	6509	15825	27885	19288	23263	22108	23751	21742	18774	21254	9903	12720	10699	17882	25744	18624	15320	21290	22063	20897	17029	13783
	EMDITIL	0	0	0	0	0	0	0	0	0	0	12292	8841	6879	7082	6554	5117	8655	10342	13403	8269	11912	15523	18015	14961	13632
	AZOLID	6767	8831	5879	6362	10748	10252	14570	1973	15719	10400	10345	5260	9780	3074	3965	3747	8186	10020	7510	3253	10634	6584	8873	7134	13355
	ZIMAX	33816	33228	20855	31288	32481	66133	81316	68239	49492	41772	89921	36441	25704	24176	4587	17561	28894	25139	52230	62690	22474	25425	39343	22258	13125
	UVAMIN	8640	10751	12170	8713	4185	1211	79	1201	4735	101586	26117	14479	6001	8709	12216	4273	9988	6361	4681	7359	4902	5685	11528	7460	12578
	REMOX	56999	14596	19328	24845	21621	18676	65821	60637	24164	29675	22333	65979	21940	4444	6441	5957	9336	10154	18272	30437	15703	28894	21156	26202	12297
	CIPROPHARM	39429	3890	28031	11107	23161	39733	28512	31893	8313	12969	32437	7667	11996	22913	10491	4526	35611	23171	13527	20704	18428	18129	23104	17582	12190
	TABOCINE	7247	13815	6129	10543	19028	20100	10992	5538	11095	12598	20940	13380	9155	5970	5281	12560	20674	16940	10161	14510	13205	2531	31716	21702	11782
	DAROXIME	15090	9526	18438	8134	7948	16214	14064	11109	10485	11615	4489	8846	10038	5706	4736	2655	6333	10271	8033	4176	8971	6925	11812	5117	11629
	BACTRIM	17647	19327	2058	21495	14734	14872	25437	128	20212	22349	17161	12897	17190	11537	2343	11025	19984	18237	31090	537	17527	11609	24593	18569	11298
	LEVON	0	1459	3294	3215	4138	5466	7487	2155	4020	5158	9068	7468	8577	10656	150	8677	9343	9629	14176	400	22230	7594	19205	12237	10957
	CIFLOX	19152	13394	4585	10148	12910	14829	11505	2175	27519	13231	19023	11018	11923	9833	9223	8501	12997	16586	10273	1809	16051	11605	15755	8613	10262
	NEGAZOLE	39184	36077	27237	38717	28763	31857	5977	1696	1409	29111	23775	27949	16738	14333	17668	16565	20735	20079	21545	25575	14376	8287	4951	6825	10262
	NEOCIPRO	8251	5247	5887	3960	6342	3453	5686	5118	3746	5963	4114	954	5667	2188	4198	5182	8360	5550	9402	9388	8353	5995	8412	22836	9950
	LEVANIX	0	0	0	0	0	4748	5112	2507	547	3351	3203	62	1687	3319	7709	3622	2096	10393	8869	5792	4021	6438	13171	8284	9656
	ZAMUR	16960	13237	9947	5499	11948	17006	9602	14965	3572	4205	11018	7195	3410	5261	4240	2086	6833	7673	4196	5643	6830	7345	10578	13251	9388
	CEPHADAR	8835	2082	5880	12410	4220	7110	8108	7741	2061	4287	3166	4122	2691	2192	712	606	2946	5943	7965	2559	3724	1002	168	8323	8458
	ZOCIN	4327	3161	7100	2358	6446	9950	8982	14590	5021	6585	4633	2216	3487	1362	3860	1806	4839	4939	2743	14323	1417	7432	4549	10104	8398
	CLARITT	5284	294	76	885	597	1454	7678	13350	3881	9468	19269	6889	7718	1815	7334	1084	4582	21547	15570	22181	3669	3536	26930	9808	8366
	CLARIXIN	14320	3933	5813	3938	15769	23544	13159	7585	966	161	210	10559	28428	10226	7315	1182	11408	10521	2895	6286	11820	9728	13731	11185	7888
	AMRIZOLE	4151	3235	11191	8822	13536	13268	5045	5093	13580	9246	13649	12416	7087	7923	8764	3532	12380	11703	4511	6525	8800	8914	7534	16991	7371
	PENAMOX	46417	29836	17128	43428	36979	17489	36878	53405	2692	21223	16075	14222	6004	5297	7025	6127	17554	16633	24686	32144	14437	28712	25621	50893	7307
	VULGA XR	0	0	0	0	0	0	3400	1138	4246	5926	1777	5625	8229	3620	938	3185	2802	3329	4287	6492	3684	7564	5513	4072	7089
	CIPRODAR	19114	7112	11505	5394	2861	5559	9176	7560	9887	4115	1397	2023	4874	1707	957	1759	4596	4291	6902	3276	9224	6996	9532	8512	7032
	MOXIVE	6560	7211	1354	4178	4944	8247	8552	7301	4271	5581	11768	4708	5247	4450	589	2637	8481	7649	9574	9716	4208	4827	7884	9461	6579
	MOXIFLOX	4103	3943	1601	3454	4283	9961	8904	3128	7410	8835	10459	12039	7938	7980	2509	2804	8845	8684	10652	7800	8143	4147	19235	8007	6360
	DALACIN C	30332	21798	11804	22700	14087	29489	25828	30920	4017	14794	12018	8627	16734	21772	8813	14709	14431	18075	15155	22270	15072	21502	22401	14311	5843
	FUNZOL	5620	5809	3624	5985	7452	10805	1256	13	17113	8570	9510	9695	7983	8347	7307	6133	9509	8086	13725	14561	9499	8387	10151	6440	5779
	U-CEF	6617	3312	6684	1475	5974	12193	6533	14009	3554	3195	5854	6006	5062	2553	3785	2423	6557	3659	3649	9835	3979	6313	5399	8520	5326
	MINOCET	0	0	0	0	0	0	0	0	0	0	0	0	0	0	0	1210	6041	4699	4208	3940	2923	4497	8553	4175	5219
	E MOX	17404	15200	16015	14730	17223	22431	17567	19418	16867	13051	15467	11960	3759	5616	7407	4842	8066	8077	7447	7653	7758	8253	7605	8654	5211
	OMACIP	4052	3007	7202	4883	3371	13910	11666	6604	7681	9309	12089	7665	8226	9956	1908	5762	7906	6739	6329	5372	5668	10091	8423	7302	5133
	CIPROFLACIN	2052	17080	1023	3265	21840	12751	5749	8036	5136	7675	13187	6748	9985	4816	1465	5937	4817	11386	6451	8132	1981	4767	5472	5707	4904
	TAVFLOX	0	0	0	0	0	648	3796	1252	1331	3436	4649	4514	4416	2316	2895	773	3662	2191	2965	3603	1197	6662	6744	3371	4730
	CLARITT XL	1531	0	0	211	0	202	0	0	0	0	1720	1267	1504	2622	1015	746	1039	666	1985	2143	942	1326	5004	2821	4678
	FLUCAZOL	0	0	0	0	0	0	0	0	0	0	0	0	0	0	0	0	0	370	572	117	3653	9873	7134	5409	4605
	LEVAQUIN	2574	2904	3613	2966	2292	4690	4700	1735	2259	3773	3255	1390	4422	2359	3708	1160	3054	1746	1659	1107	3296	3174	5015	4156	4572
	FLOMOCIN	0	0	0	0	0	0	0	0	0	0	0	0	0	0	0	0	0	2058	4047	2962	5484	3524	7188	5285	4533
	KEFLEX	7870	5355	4095	3214	1054	168	17030	6102	18917	6738	3913	5006	5464	2780	853	3595	3523	4991	6352	2484	4796	5978	3178	3631	4344
	CIPROGRAM	15380	9944	7933	10899	13730	12815	26108	21324	9367	19368	19438	14110	10905	2513	3000	2300	3007	2465	7376	7592	14098	9775	17058	4991	4236
	OSELTA	827	218	600	103	1330	3142	2394	11824	996	1969	2091	709	2283	4220	3270	4707	1544	2560	9118	5784	2536	5036	2974	5727	4198
	CANDIVAST	7582	3525	8936	2026	8455	9082	3592	17824	4786	2505	1990	12377	8556	3334	6470	4887	6243	6930	4873	16258	3144	9064	4337	13344	4058
	MOXICLAV	0	0	0	0	0	0	0	0	0	0	0	460	0	2200	200	600	32	165	1503	1366	14678	9973	16832	19567	3900
	RESCLAR	3209	2525	3076	2526	2492	5634	954	3297	1901	3503	2680	445	3748	1333	2068	3164	3193	5529	6596	4177	4023	7661	3009	10075	3774
	NEVOTIC	0	0	0	0	2847	4234	4994	3161	2682	9321	10430	5628	4276	4480	2250	1818	5459	7124	2949	3681	5352	6619	8058	7703	3732
	CIPROBAY	7347	2971	5535	6391	9018	8153	4987	2870	9467	5902	7130	5770	7975	3711	3741	2914	5078	4921	4864	4793	7003	5726	7595	3897	3640
	LEVOFLOXACIN SAND	7449	8805	6080	3915	1238	709	1085	305	540	3076	5034	1230	774	620	269	200	3514	1315	596	1936	185	160	2519	2094	3458
	NEOMOX	2085	294	262	910	380	924	88	908	480	530	1228	902	677	391	765	772	937	219	133	220	496	413	580	2047	3134
	JULPHAMOX	24462	16162	18959	30906	18133	13385	14008	12007	15857	16766	20337	14163	5024	7038	2364	2087	7097	6676	3019	11482	4026	7821	2099	9554	2607
	LEVONIC	673	1	0	6	0	54	585	84	2373	3143	4452	3215	3232	2040	2720	1262	3081	3739	5325	6864	717	2255	2656	5368	2556
	AZOMYCIN	20641	11473	13851	10697	19463	10710	11666	1759	15457	10274	11832	12103	8147	7065	2275	3392	6044	11449	9557	10590	7112	8151	2807	4346	1829
	APO DOXY	9078	13060	7226	7433	17166	10498	8720	5848	16076	9998	13117	10723	9616	1316	600	531	587	340	523	95	10869	5902	2415	7311	1688
	CIPROQUIN	2664	2634	1070	3601	3818	5373	3725	3473	6554	1972	3504	947	806	868	154	2376	3698	3119	2265	1272	2849	3201	3515	3022	1593
	MOXICAN	0	0	0	0	314	893	111	167	433	3305	2023	986	2609	632	1260	180	1739	3485	1868	2636	1982	1325	1090	4724	1577
	BACTAL	4383	3948	4565	5252	4187	1649	8772	2684	4129	3650	4939	2074	2592	1489	1816	2622	2015	2508	2363	2412	2979	632	2027	2039	1526
	FURAZOL	3523	2477	4427	3349	1614	839	3510	2063	2275	1319	1892	2894	1107	1511	2197	3389	1752	1878	1258	2346	2129	1216	1094	2423	1283
	CLARIDAR	9222	1094	3020	2360	628	4672	2783	4615	2858	3233	1609	1812	8699	1557	857	1326	1606	4581	4098	3715	6633	7028	5790	1215	1238
	OSPAMOX	7856	695	718	1119	6152	2173	4844	2164	235	370	3184	734	270	806	567	206	695	935	2985	197	1370	563	276	405	1234
	SARF	6132	6744	1733	6215	4982	6544	7148	677	2328	3008	5874	3247	1694	1759	616	429	2716	1525	1491	2058	2269	2425	754	1336	1062
	ZEROX	0	0	0	0	0	0	0	0	0	0	0	0	0	0	0	0	0	0	0	0	0	0	0	422	1050
	DOXYDAR	22482	13702	17560	36194	7861	24977	17722	6421	16656	11956	14980	12596	17314	7541	10470	5953	27222	25305	24767	16381	30366	16899	2600	15	971
	PRINCEOXIN	0	0	0	0	0	0	0	0	0	0	0	0	0	0	0	0	0	0	0	0	0	2079	1077	2078	968
	TRIMOL	4649	2315	8976	5051	4215	9738	5308	2033	4375	3275	4315	4491	4194	1687	2512	2777	3059	2238	3376	3821	2826	6899	1358	2173	800
	EMIMYCIN	1879	771	1095	24	380	0	47	4527	1057	707	813	100	0	4046	1019	33	872	464	429	1132	0	1804	1566	921	686
	CIPROCIN	631	1075	1350	932	936	633	533	563	593	860	442	951	440	427	448	653	452	479	1185	1395	543	1272	1634	1070	625
	CLAMYCIN	8491	5295	3239	5235	9224	8161	6533	2587	7580	4741	6406	6860	6370	4011	3256	2257	4876	4821	4582	4976	1476	1302	300	679	620
	DENACIF	0	0	0	0	0	0	0	0	0	0	0	0	0	0	0	0	0	0	0	0	0	0	0	67	487
	ERACID	188	23	733	73	701	90	210	1044	1035	454	1063	1143	382	195	0	313	760	125	289	860	188	633	111	290	377
	KLARE	0	10	1495	2907	1417	2999	2928	6340	970	2375	763	626	565	641	978	165	2851	1319	1973	3943	1094	741	1605	1134	367
	CEFUZIME	19356	13356	9097	14737	24406	15235	19293	3167	18200	10673	13841	15254	15484	10352	8986	7089	10244	14131	8620	15547	9975	4336	706	858	350
	AVALOX	2349	952	1834	2129	1860	1519	1461	1246	3786	1410	2908	2375	4144	293	2647	1123	1318	1145	2213	1139	759	202	90	208	272
	ORAMAX	758	105	170	0	0	0	0	0	0	1740	1834	874	299	562	1086	540	537	186	83	156	129	154	602	80	260
	SUPRAZOLE	1330	870	539	1477	750	655	579	510	2799	976	890	680	1146	1276	46	938	993	1000	1440	3	1161	118	448	1276	224
	EMICIPRO	1313	6217	2290	0	7932	1681	651	4619	1108	831	2032	1638	449	626	691	100	3632	1063	778	5425	494	1034	2878	993	162
	DURADOX	7251	2088	1832	3219	1482	2233	1592	1788	2018	2705	3686	2974	2667	607	1455	2323	2240	2922	3049	1637	1388	850	50	209	150
	TAMIFLU	60	100	0	50	18	0	290	52	1	0	0	2000	3005	560	150	320	306	44	755	0	3600	1210	610	1945	10
	ADVAQUIN	3243	4938	452	3457	5295	4457	5402	2542	3583	3832	4384	2405	4102	1664	1924	1562	1772	2197	1844	278	216	0	0	0	0
	AZOMAX	13082	13714	9727	8830	714	19394	18254	11270	10777	15049	8843	11716	14078	8686	6962	4457	12142	10248	6113	5962	17204	14635	0	0	0
	CEFOVEX	5607	6225	2704	5715	6254	7848	8769	5070	7570	7286	7372	4428	5421	6649	5144	2882	4311	6742	4334	1673	0	0	0	0	0
	CEPHALEX	626	270	47	33	25	49	66	0	20	0	0	0	0	10	0	10	10	0	11	22	78	0	0	0	0
	CIPROMID	40	136	40	30	100	101	50	33	8	0	0	0	0	0	0	0	0	0	0	0	0	0	10	0	0
	CIPROXE	81	408	0	0	0	0	0	204	0	28	0	0	0	0	0	0	0	0	0	30	0	0	0	0	0
	CLAREX	4263	2179	3207	5553	2753	9508	8968	3992	3409	8747	6709	3689	7070	4629	4754	3027	5181	5518	2810	4730	7068	4941	0	0	0
	CLARIVA	615	1488	820	1052	1827	1666	2110	661	1954	701	805	979	1615	1396	532	893	1187	958	1100	113	0	0	0	0	0
	COLIFURAN	15	0	0	0	0	0	0	35	0	0	0	0	0	0	0	0	0	0	0	0	0	0	0	0	0
	FLOXACIN	10834	3941	3862	5387	3258	12015	9953	2765	1809	10258	6802	4926	15779	3000	11960	1596	10751	13914	2221	3136	3060	2363	0	0	0
	FLUCORAL	50	186	34	1000	0	0	0	0	0	0	0	0	0	0	0	0	0	0	0	0	0	0	0	0	0
	FUNGIMID	12	58	30	122	0	0	0	9	44	0	0	0	0	0	0	0	0	0	0	0	0	0	0	0	0
	LEVACIN	40	2205	2020	0	995	7890	12471	428	556	1573	625	104	73	2750	50	1140	0	0	100	0	0	0	0	0	0
	LEXIN	17	0	0	0	0	0	0	0	0	0	0	0	0	0	0	0	0	0	0	0	0	0	0	0	0
	NIDAZOLE	158	0	0	0	0	0	0	0	0	0	0	0	0	0	0	0	0	0	0	0	0	0	0	0	0
	OMACEPH	3598	1739	4987	3386	2858	5560	3729	5689	4982	5065	3151	2992	3070	536	1699	190	660	520	114	19	0	0	0	0	0
	SEPTAZOL	0	0	0	20	0	0	0	0	0	0	0	0	0	0	0	0	0	0	0	0	0	0	0	0	0
	SEPTRIN	8039	4634	1357	1186	1101	3935	1296	1445	887	1471	1739	531	125	126	7	0	0	0	0	0	0	0	0	0	0
	ULTRAMOX	10	0	8	10	0	0	8	0	0	0	0	0	0	0	0	0	0	0	0	0	0	0	0	0	0
	Antibiotics Utilization Units (Packs) by ATC3 Class, Molecule, Product and Pack
	ATC3 Class		Molecule		Product	Pack		2017_05	2017_06	2017_07	2017_08	2017_09	2017_10	2017_11	2017_12	2018_01	2018_02	2018_03	2018_04	2018_05	2018_06	2018_07	2018_08	2018_09	2018_10	2018_11	2018_12	2019_01	2019_02	2019_03	2019_04	2019_05
	G01A TRICHOMONACIDES		Metronidazole		AMRIZOLE	SUSP 125 MG 1 120 ML		2911	2195	7968	5880	9696	9132	4839	2087	7877	2796	9161	5205	5820	5122	6355	2288	7879	6906	2007	3180	7318	5829	5803	11404	4942
	G01A TRICHOMONACIDES	G01A TRICHOMONACIDES	Metronidazole	Metronidazole	ANAZOL	SUSP 125 MG 1 120 ML	SUSP 125 MG 1 120 ML	17398	12012	12577	19200	35435	12208	15404	9338	7041	3267	32732	15542	18042	6357	7671	8511	13349	8263	16666	18501	8891	9536	25601	23474	21445
	G01A TRICHOMONACIDES	G01A TRICHOMONACIDES	Metronidazole	Metronidazole	ANAZOL	SUSP 200 MG 1 120 ML	SUSP 200 MG 1 120 ML	31660	13165	12927	18586	30446	16205	6742	19466	10039	12539	32683	25548	24191	7013	8857	8353	18570	16102	15751	20650	8701	12602	21646	38987	22275
	G01A TRICHOMONACIDES	G01A TRICHOMONACIDES	Metronidazole	Metronidazole	ANAZOL	TABS 250 MG 20	TABS 250 MG 20	10122	5419	5151	11167	9455	6989	7138	874	666	18358	13839	7778	11447	2234	9217	8899	4659	6245	6331	14651	6530	5195	10110	11403	4736
	G01A TRICHOMONACIDES	G01A TRICHOMONACIDES	Metronidazole	Metronidazole	ANAZOL	TABS 500 MG 20	TABS 500 MG 20	55782	27481	21899	45377	41063	32489	52077	35728	23671	29268	57058	43241	20484	28990	28359	38744	72461	43930	40996	44568	10682	35071	61027	66022	78127
	G01A TRICHOMONACIDES	G01A TRICHOMONACIDES	Metronidazole	Metronidazole	FLAGYL	TABS 250 MG 20	TABS 250 MG 20	21007	11469	13354	26624	16076	27347	21633	31943	6346	7606	14537	14570	9664	12877	7343	7961	14386	11923	11378	26313	10948	14080	20448	16424	13234
	G01A TRICHOMONACIDES	G01A TRICHOMONACIDES	Metronidazole	Metronidazole	FLAGYL	TABS 500 MG 14	TABS 500 MG 14	20720	27165	70440	118432	5720	76244	127049	121809	87314	49553	63586	60498	52691	69098	53532	45165	77474	83253	84323	105260	67066	69925	83130	77051	85941
	G01A TRICHOMONACIDES	G01A TRICHOMONACIDES	Metronidazole	Metronidazole	FLAZOL	TABS 500 MG 20	TABS 500 MG 20	70930	62931	47769	101232	135097	183943	57594	41480	49320	65415	98655	65156	52785	43208	27806	89079	98861	139245	47066	66513	49274	42999	90758	53127	44107
	G01A TRICHOMONACIDES	G01A TRICHOMONACIDES	Metronidazole	Metronidazole	NEGAZOLE	TABS 250 MG 20	TABS 250 MG 20	3085	3460	1263	956	2068	2059	884	1536	1097	2129	2845	3650	1298	1857	2158	1128	3218	1490	5605	1195	1898	331	0	365	468
	G01A TRICHOMONACIDES	G01A TRICHOMONACIDES	Metronidazole	Metronidazole	NEGAZOLE	TABS 500 MG 20	TABS 500 MG 20	36099	32617	25974	37761	26695	29798	5093	160	312	26982	20930	24299	15440	12476	15510	15437	17517	18589	15940	24380	12478	7956	4951	6460	9794
	G01A TRICHOMONACIDES	G01A TRICHOMONACIDES	Metronidazole	Metronidazole	NIDAZOLE	FILM C.TABS 500 MG 30	FILM C.TABS 500 MG 30	158	0	0	0	0	0	0	0	0	0	0	0	0	0	0	0	0	0	0	0	0	0	0	0	0
	G01A TRICHOMONACIDES	G01A TRICHOMONACIDES	Metronidazole	Metronidazole	RIAZOLE	SUSP 125 MG /5ML 1 100 ML	SUSP 125 MG /5ML 1 100 ML	4980	3422	3451	13293	6597	11730	4965	4575	6099	7800	9586	4746	3539	397	217	7600	4659	5971	5802	1665	24747	3250	7984	8853	5154
	G01A TRICHOMONACIDES	G01A TRICHOMONACIDES	Metronidazole	Metronidazole	RIAZOLE	TABS 250 MG 20	TABS 250 MG 20	3930	580	1531	2237	3371	4453	4266	3136	1388	2083	2462	3532	3747	4806	4029	2457	1437	3237	4667	1618	4478	2808	7467	3604	2657
	G01A TRICHOMONACIDES	G01A TRICHOMONACIDES	Metronidazole	Metronidazole	RIAZOLE	TABS 500 MG 20	TABS 500 MG 20	35510	20470	18228	27680	36617	26708	31815	21651	21029	22549	26817	27777	30989	26118	17051	29603	42401	29876	40889	12291	42102	29132	34128	26990	40253
	G01A TRICHOMONACIDES	G01A TRICHOMONACIDES	Metronidazole	Metronidazole	SUPRAZOLE	TABS 200 MG 30	TABS 200 MG 30	1330	870	539	1477	750	655	579	510	2799	976	890	680	1146	1276	46	938	993	1000	1440	3	1161	118	448	1276	224
	G04A URINARY ANTI-INFECTIVES	G04A URINARY ANTI-INFECTIVES	Nitrofurantoin	Nitrofurantion	COLIFURAN	TABS 100 MG 20	TABS 100 MG 20	15	0	0	0	0	0	0	35	0	0	0	0	0	0	0	0	0	0	0	0	0	0	0	0	0
	G04A URINARY ANTI-INFECTIVES	G04A URINARY ANTI-INFECTIVES	Nitrofurantoin	Nitrofurantion	UVAMIN	CAPS L.A 20	CAPS L.A 20	8640	10751	12170	8713	4185	1211	79	1201	4735	101586	26117	14479	6001	8709	12216	4273	9988	6361	4681	7359	4902	5685	11528	7460	12578
	J01A TETRACYCLINES & COMBS	J01A TETRACYCLINES & COMBS	Doxycycline	Doxycycline	APO DOXY	CAPS 100 MG 10	CAPS 100 MG 10	9078	13060	7226	7433	17166	10498	8720	5848	16076	9998	13117	10723	9616	1316	600	531	587	340	523	95	10869	5902	2415	7311	1688
	J01A TETRACYCLINES & COMBS	J01A TETRACYCLINES & COMBS	Doxycycline	Doxycycline	DOXYCIN	CAPS 100 MG 10	CAPS 100 MG 10	15271	14805	11541	25246	20611	23100	20848	16604	11757	8296	17674	18501	12929	12832	9244	10851	18195	22639	21104	50642	26928	10460	21608	17925	31372
	J01A TETRACYCLINES & COMBS	J01A TETRACYCLINES & COMBS	Doxycycline	Doxycycline	DOXYDAR	CAPS 100 MG 10	CAPS 100 MG 10	22482	13702	17560	36194	7861	24977	17722	6421	16656	11956	14980	12596	17314	7541	10470	5953	27222	25305	24767	16381	30366	16899	2600	15	971
	J01A TETRACYCLINES & COMBS	J01A TETRACYCLINES & COMBS	Doxycycline	Doxycycline	DURADOX	CAPS L.A 100 MG 10	CAPS L.A 100 MG 10	7251	2088	1832	3219	1482	2233	1592	1788	2018	2705	3686	2974	2667	607	1455	2323	2240	2922	3049	1637	1388	850	50	209	150
	J01A TETRACYCLINES & COMBS	J01A TETRACYCLINES & COMBS	Doxycycline	Doxycycline	TABOCINE	CAPS 100 MG 10	CAPS 100 MG 10	7247	13815	6129	10543	19028	20100	10992	5538	11095	12598	20940	13380	9155	5970	5281	12560	20674	16940	10161	14510	13205	2531	31716	21702	11782
	J01A TETRACYCLINES & COMBS	J01A TETRACYCLINES & COMBS	Doxycycline	Doxycycline	VIBRAMYCIN	TABS SOLUBL 100 MG 10	TABS SOLUBL 100 MG 10	53057	14799	4837	12208	37173	29120	17722	16369	3002	18322	24109	17228	18973	7517	10811	9290	16158	24286	13506	17802	24176	6110	10040	33681	14788
	J01A TETRACYCLINES & COMBS	J01A TETRACYCLINES & COMBS	Minocycline	Minocycline	VULGA XR	FILM C.TABS 105 MG 30	FILM C.TABS 105 MG 30	0	0	0	0	0	0	1062	253	582	1009	401	199	3661	873	88	483	353	626	720	737	302	1047	908	794	685
	J01A TETRACYCLINES & COMBS	J01A TETRACYCLINES & COMBS	Minocycline	Minocycline	VULGA XR	FILM C.TABS 55 MG 30	FILM C.TABS 55 MG 30	0	0	0	0	0	0	1168	475	1846	2471	727	2708	1800	1570	372	1506	935	1531	2439	2180	1978	3445	2385	1127	3213
	J01A TETRACYCLINES & COMBS	J01A TETRACYCLINES & COMBS	Minocycline	Minocycline	VULGA XR	FILM C.TABS 80 MG 30	FILM C.TABS 80 MG 30	0	0	0	0	0	0	1170	410	1818	2446	649	2718	2768	1177	478	1196	1514	1172	1128	3575	1404	3072	2220	2151	3191
	J01C BROAD SPECTRUM PENICILLIN	J01C BROAD SPECTRUM PENICILLIN	Amoxicillin	Amoxicillin	AMOXIL	CAPS 250 MG 20	CAPS 250 MG 20	4150	3210	4698	5253	3409	1469	886	10182	7694	8148	7030	2200	3086	955	1260	1156	1028	2170	4105	4179	4927	4373	3575	1565	3190
	J01C BROAD SPECTRUM PENICILLIN	J01C BROAD SPECTRUM PENICILLIN	Amoxicillin	Amoxicillin	AMOXIL	CAPS 500 MG 20	CAPS 500 MG 20	27850	5190	30842	45473	37894	45400	33094	24591	48074	20790	31970	11102	23500	10355	19286	15610	15917	24310	29713	22358	28271	30640	34325	17420	28613
	J01C BROAD SPECTRUM PENICILLIN	J01C BROAD SPECTRUM PENICILLIN	Amoxicillin	Amoxicillin	AMOXIL	SUSP. DRY 125 MG 1 100 ML	SUSP. DRY 125 MG 1 100 ML	2240	840	1070	1643	2880	1445	196	1650	2894	1455	930	970	1420	336	735	700	466	1063	2030	876	1315	868	100	50	683
	J01C BROAD SPECTRUM PENICILLIN	J01C BROAD SPECTRUM PENICILLIN	Amoxicillin	Amoxicillin	AMOXIL	SUSP. DRY 250 MG 1 100 ML	SUSP. DRY 250 MG 1 100 ML	4026	3542	4499	2918	5756	2731	5205	9438	6330	5658	3410	4245	6027	570	2273	549	140	1654	4081	3185	4626	4020	1064	140	1480
	J01C BROAD SPECTRUM PENICILLIN	J01C BROAD SPECTRUM PENICILLIN	Amoxicillin	Amoxicillin	AMOXYDAR	CAPS 250 MG 20	CAPS 250 MG 20	484	415	309	736	669	1105	224	644	605	919	316	718	404	665	147	24	87	701	108	495	500	105	20	0	7
	J01C BROAD SPECTRUM PENICILLIN	J01C BROAD SPECTRUM PENICILLIN	Amoxicillin	Amoxicillin	AMOXYDAR	CAPS 500 MG 20	CAPS 500 MG 20	42062	27646	28014	20762	14003	61472	35387	48359	16904	18721	11611	9248	19711	3919	1638	2501	7155	23825	25226	29170	2342	278	8165	21362	27324
	J01C BROAD SPECTRUM PENICILLIN	J01C BROAD SPECTRUM PENICILLIN	Amoxicillin	Amoxicillin	E MOX	CAPS 500 MG 16	CAPS 500 MG 16	15001	13935	14216	13220	15744	20380	15056	17365	14631	11564	13894	10226	3210	5098	6938	4710	7142	6831	6440	6202	6594	7615	6849	7642	4553
	J01C BROAD SPECTRUM PENICILLIN	J01C BROAD SPECTRUM PENICILLIN	Amoxicillin	Amoxicillin	E MOX	SUSP. DRY 125 MG 1 100 ML	SUSP. DRY 125 MG 1 100 ML	175	224	62	96	98	294	202	258	376	88	164	97	67	65	68	43	57	80	247	233	71	159	0	120	95
	J01C BROAD SPECTRUM PENICILLIN	J01C BROAD SPECTRUM PENICILLIN	Amoxicillin	Amoxicillin	E MOX	SUSP. DRY 250 MG 1 100 ML	SUSP. DRY 250 MG 1 100 ML	2228	1041	1737	1414	1381	1757	2309	1795	1860	1399	1409	1637	482	453	401	89	867	1166	760	1218	1093	479	756	892	563
	J01C BROAD SPECTRUM PENICILLIN	J01C BROAD SPECTRUM PENICILLIN	Amoxicillin	Amoxicillin	GLOMOX	CAPS 500 MG 20	CAPS 500 MG 20	30231	36877	5818	7495	32820	28469	27343	59107	12582	13090	32095	6187	12071	11617	3426	4251	9875	5071	29548	70215	6865	16573	22908	13477	15682
	J01C BROAD SPECTRUM PENICILLIN	J01C BROAD SPECTRUM PENICILLIN	Amoxicillin	Amoxicillin	HYMOX	CAPS 250 MG 20	CAPS 250 MG 20	3615	1931	444	3540	3409	3608	5602	14	2543	3054	5979	990	2120	685	93	1230	1113	1638	4200	30	5423	955	2776	3410	1772
	J01C BROAD SPECTRUM PENICILLIN	J01C BROAD SPECTRUM PENICILLIN	Amoxicillin	Amoxicillin	HYMOX	CAPS 500 MG 20	CAPS 500 MG 20	51639	84199	45996	60867	162267	134153	125768	2111	164604	95870	81534	39021	37669	21431	1918	18498	31898	42112	81308	6154	84727	46540	86427	64328	27400
	J01C BROAD SPECTRUM PENICILLIN	J01C BROAD SPECTRUM PENICILLIN	Amoxicillin	Amoxicillin	HYMOX	FILM C.TABS 875 MG 14	FILM C.TABS 875 MG 14	24936	19017	2942	15308	21976	30345	29688	1729	28697	24807	25897	28511	21906	24726	2025	20558	32059	20579	34322	1003	31307	23349	41103	18459	18116
	J01C BROAD SPECTRUM PENICILLIN	J01C BROAD SPECTRUM PENICILLIN	Amoxicillin	Amoxicillin	HYMOX	SUSP 125 MG 1 100 ML	SUSP 125 MG 1 100 ML	3255	1616	555	1258	2427	3051	2839	53	2919	2632	3027	1067	1946	1657	720	1767	1873	2066	3217	786	3405	1413	3178	1993	1878
	J01C BROAD SPECTRUM PENICILLIN	J01C BROAD SPECTRUM PENICILLIN	Amoxicillin	Amoxicillin	HYMOX	SUSP 250 MG 1 100 ML	SUSP 250 MG 1 100 ML	6224	5727	317	7467	6733	8807	15481	270	12331	7655	8708	4121	3083	2392	822	1795	4075	2098	9624	1461	9822	2232	13925	5973	9138
	J01C BROAD SPECTRUM PENICILLIN	J01C BROAD SPECTRUM PENICILLIN	Amoxicillin	Amoxicillin	JULPHAMOX	CAPS 250 MG 20	CAPS 250 MG 20	74	0	45	35	80	0	48	0	86	4	26	197	0	28	0	7	0	0	0	0	0	37	0	0	0
	J01C BROAD SPECTRUM PENICILLIN	J01C BROAD SPECTRUM PENICILLIN	Amoxicillin	Amoxicillin	JULPHAMOX	CAPS 500 MG 20	CAPS 500 MG 20	19454	12857	17218	24081	14524	10539	10545	10960	14645	14851	17499	13550	4293	6640	1636	2041	6815	6299	2658	11297	3871	6917	2099	9554	2307
	J01C BROAD SPECTRUM PENICILLIN	J01C BROAD SPECTRUM PENICILLIN	Amoxicillin	Amoxicillin	JULPHAMOX	DROPS PAED. 10 % 1 20 ML	DROPS PAED. 10 % 1 20 ML	4235	2965	830	5927	2212	2383	2547	178	109	1207	1972	0	0	0	0	0	0	0	0	0	0	0	0	0	0
	J01C BROAD SPECTRUM PENICILLIN	J01C BROAD SPECTRUM PENICILLIN	Amoxicillin	Amoxicillin	JULPHAMOX	SUSP. DRY 125 MG /5ML 1 100 ML	SUSP. DRY 125 MG /5ML 1 100 ML	26	9	175	100	22	0	216	167	45	78	145	4	0	0	0	39	0	28	70	0	5	27	0	0	0
	J01C BROAD SPECTRUM PENICILLIN	J01C BROAD SPECTRUM PENICILLIN	Amoxicillin	Amoxicillin	JULPHAMOX	SUSP. DRY 250 MG /5ML 1 100 ML	SUSP. DRY 250 MG /5ML 1 100 ML	673	331	691	763	1295	463	652	702	972	626	695	412	731	370	728	0	282	349	291	185	150	840	0	0	300
	J01C BROAD SPECTRUM PENICILLIN	J01C BROAD SPECTRUM PENICILLIN	Amoxicillin	Amoxicillin	NEOMOX	SUSP 125 MG 1 100 ML	SUSP 125 MG 1 100 ML	1026	44	110	279	20	180	44	0	220	206	961	300	248	104	381	136	439	88	27	48	160	104	217	769	246
	J01C BROAD SPECTRUM PENICILLIN	J01C BROAD SPECTRUM PENICILLIN	Amoxicillin	Amoxicillin	NEOMOX	SUSP 250 MG 1 100 ML	SUSP 250 MG 1 100 ML	1059	250	152	631	360	744	44	908	260	324	267	602	429	287	384	636	498	131	106	172	336	309	363	1278	2888
	J01C BROAD SPECTRUM PENICILLIN	J01C BROAD SPECTRUM PENICILLIN	Amoxicillin	Amoxicillin	OMACILLIN	CAPS 500 MG 20	CAPS 500 MG 20	11903	4015	5203	10389	8959	9608	15241	15602	10543	17402	8860	13283	5304	6328	12130	5386	9700	13575	11425	18421	15940	10579	12127	14387	14927
	J01C BROAD SPECTRUM PENICILLIN	J01C BROAD SPECTRUM PENICILLIN	Amoxicillin	Amoxicillin	OSPAMOX	CAPS 500 MG 20	CAPS 500 MG 20	7856	695	718	1119	6152	2173	4844	2164	235	370	3184	734	270	806	567	206	695	935	2985	197	1370	563	276	405	1234
	J01C BROAD SPECTRUM PENICILLIN	J01C BROAD SPECTRUM PENICILLIN	Amoxicillin	Amoxicillin	PENAMOX	CAPS 500 MG 20	CAPS 500 MG 20	46417	29836	17128	43428	36979	17489	36878	53405	2692	21223	16075	14222	6004	5297	7025	6127	17554	16633	24686	32144	14437	28712	25621	50893	7307
	J01C BROAD SPECTRUM PENICILLIN	J01C BROAD SPECTRUM PENICILLIN	Amoxicillin	Amoxicillin	REMOX	CAPS 250 MG 20	CAPS 250 MG 20	1308	969	2359	1500	1138	652	1832	966	446	181	382	279	2723	678	180	130	1626	309	74	340	13	784	806	695	408
	J01C BROAD SPECTRUM PENICILLIN	J01C BROAD SPECTRUM PENICILLIN	Amoxicillin	Amoxicillin	REMOX	CAPS 500 MG 20	CAPS 500 MG 20	35176	5391	13863	13134	11765	8987	41519	45173	15894	15310	11194	40374	12883	1699	5444	5105	5969	6857	10326	23837	13376	24199	13980	14702	9555
	J01C BROAD SPECTRUM PENICILLIN	J01C BROAD SPECTRUM PENICILLIN	Amoxicillin	Amoxicillin	REMOX	SUSP 125 MG 1 100 ML	SUSP 125 MG 1 100 ML	3855	760	1281	1253	2552	1645	4006	2764	1682	3696	1364	6860	1128	315	252	0	178	985	909	1043	656	1257	1777	3872	80
	J01C BROAD SPECTRUM PENICILLIN	J01C BROAD SPECTRUM PENICILLIN	Amoxicillin	Amoxicillin	REMOX	SUSP 250 MG 1 100 ML	SUSP 250 MG 1 100 ML	16660	7476	1825	8958	6166	7392	18464	11734	6142	10488	9393	18466	5206	1752	565	722	1563	2003	6963	5217	1658	2654	4593	6933	2254
	J01C BROAD SPECTRUM PENICILLIN	J01C BROAD SPECTRUM PENICILLIN	Amoxicillin	Amoxicillin	ULTRAMOX	CAPS 500 MG 20	CAPS 500 MG 20	10	0	8	10	0	0	8	0	0	0	0	0	0	0	0	0	0	0	0	0	0	0	0	0	0
	J01C BROAD SPECTRUM PENICILLIN	J01C BROAD SPECTRUM PENICILLIN	Amoxicillin, Clavulanic Acid	Amoxicillin, Clavulanic Acid	AMOCLAN	FILM C.TABS 1 G 14	FILM C.TABS 1 G 14	36160	16084	22702	18564	25197	30276	28608	45590	12636	22408	33207	14252	12335	0	3044	4709	2510	6169	5535	6925	1100	1500	0	22473	13905
	J01C BROAD SPECTRUM PENICILLIN	J01C BROAD SPECTRUM PENICILLIN	Amoxicillin, Clavulanic Acid	Amoxicillin, Clavulanic Acid	AMOCLAN	SUSP. DRY 156 MG 1 100 ML	SUSP. DRY 156 MG 1 100 ML	2760	547	952	866	233	1411	1377	3225	624	849	1014	386	0	0	20	60	320	100	10	295	95	0	0	0	0
	J01C BROAD SPECTRUM PENICILLIN	J01C BROAD SPECTRUM PENICILLIN	Amoxicillin, Clavulanic Acid	Amoxicillin, Clavulanic Acid	AMOCLAN	SUSP. DRY 228 MG /5ML 1 70 ML	SUSP. DRY 228 MG /5ML 1 70 ML	4535	1643	1070	1870	1812	1731	1000	3167	881	3857	3064	685	3	0	380	904	588	276	220	1777	630	210	0	2990	2362
	J01C BROAD SPECTRUM PENICILLIN	J01C BROAD SPECTRUM PENICILLIN	Amoxicillin, Clavulanic Acid	Amoxicillin, Clavulanic Acid	AMOCLAN	SUSP. DRY 312 MG FORT 1 100 ML	SUSP. DRY 312 MG FORT 1 100 ML	2348	1900	1250	531	1454	2208	2689	4712	535	1782	2473	941	51	0	0	20	520	340	170	870	150	100	0	2677	1232
	J01C BROAD SPECTRUM PENICILLIN	J01C BROAD SPECTRUM PENICILLIN	Amoxicillin, Clavulanic Acid	Amoxicillin, Clavulanic Acid	AMOCLAN	SUSP. DRY 457 MG /5ML 1 70 ML	SUSP. DRY 457 MG /5ML 1 70 ML	7922	4676	2245	1236	1827	7000	7390	11581	3632	5511	9054	5852	549	0	236	174	1530	1090	1305	1960	460	0	0	7369	4489
	J01C BROAD SPECTRUM PENICILLIN	J01C BROAD SPECTRUM PENICILLIN	Amoxicillin, Clavulanic Acid	Amoxicillin, Clavulanic Acid	AMOCLAN	TABS 375 MG 20	TABS 375 MG 20	1248	769	374	229	52	849	231	1044	162	2601	976	216	0	0	0	378	415	145	120	300	50	20	0	954	270
	J01C BROAD SPECTRUM PENICILLIN	J01C BROAD SPECTRUM PENICILLIN	Amoxicillin, Clavulanic Acid	Amoxicillin, Clavulanic Acid	AMOCLAN	TABS 625 MG 15	TABS 625 MG 15	14629	9834	8436	10218	12836	20168	18951	26199	9415	15020	22657	6536	5420	0	2100	3765	2585	1845	3840	6360	249	200	0	13834	7110
	J01C BROAD SPECTRUM PENICILLIN	J01C BROAD SPECTRUM PENICILLIN	Amoxicillin, Clavulanic Acid	Amoxicillin, Clavulanic Acid	AUGMENTIN	DROPS 62.5 MG 1 20 ML	DROPS 62.5 MG 1 20 ML	7451	1095	1430	2105	1528	2829	2407	2318	5520	7246	2913	3091	2789	1365	1325	730	2509	3035	4232	3851	2329	4104	1759	4726	2709
	J01C BROAD SPECTRUM PENICILLIN	J01C BROAD SPECTRUM PENICILLIN	Amoxicillin, Clavulanic Acid	Amoxicillin, Clavulanic Acid	AUGMENTIN	F.C.TAB.S.R 1000 MG /62 16	F.C.TAB.S.R 1000 MG /62 16	0	170	270	200	182	161	105	156	84	210	217	60	110	110	80	10	43	60	70	282	200	58	100	125	5
	J01C BROAD SPECTRUM PENICILLIN	J01C BROAD SPECTRUM PENICILLIN	Amoxicillin, Clavulanic Acid	Amoxicillin, Clavulanic Acid	AUGMENTIN	FILM C.TABS 375 MG 20	FILM C.TABS 375 MG 20	4364	1870	4423	2720	2603	4514	4290	3284	4937	3022	3919	2156	3305	710	710	638	1284	2834	3011	3392	3648	2761	3505	2059	1922
	J01C BROAD SPECTRUM PENICILLIN	J01C BROAD SPECTRUM PENICILLIN	Amoxicillin, Clavulanic Acid	Amoxicillin, Clavulanic Acid	AUGMENTIN	FILM C.TABS 625 MG 20	FILM C.TABS 625 MG 20	21429	14633	22100	23355	21320	30049	24627	24701	25423	27274	21370	16258	25104	15376	9704	13128	14703	31452	27373	29929	26625	21180	21831	34221	22980
	J01C BROAD SPECTRUM PENICILLIN	J01C BROAD SPECTRUM PENICILLIN	Amoxicillin, Clavulanic Acid	Amoxicillin, Clavulanic Acid	AUGMENTIN	SUSP. DRY 156 MG 1 100 ML	SUSP. DRY 156 MG 1 100 ML	1258	578	1985	2097	3376	4163	4585	5480	8611	7038	3739	2394	2965	875	1640	649	1401	1375	3766	3553	6284	5015	3437	2477	1650
	J01C BROAD SPECTRUM PENICILLIN	J01C BROAD SPECTRUM PENICILLIN	Amoxicillin, Clavulanic Acid	Amoxicillin, Clavulanic Acid	AUGMENTIN	SUSP. DRY 228 MG 1 70 ML	SUSP. DRY 228 MG 1 70 ML	6810	2600	4282	4940	4841	6081	7808	8765	5871	8459	4136	13411	9163	6847	2674	2460	2921	6451	4088	8166	6749	6625	3525	11143	3765
	J01C BROAD SPECTRUM PENICILLIN	J01C BROAD SPECTRUM PENICILLIN	Amoxicillin, Clavulanic Acid	Amoxicillin, Clavulanic Acid	AUGMENTIN	SUSP. DRY 312 MG 1 100 ML	SUSP. DRY 312 MG 1 100 ML	5766	4577	5855	4297	5263	8429	8880	6607	9237	7244	2746	8410	6550	930	1855	835	1511	3969	3190	6608	11949	8427	1712	630	7080
	J01C BROAD SPECTRUM PENICILLIN	J01C BROAD SPECTRUM PENICILLIN	Amoxicillin, Clavulanic Acid	Amoxicillin, Clavulanic Acid	AUGMENTIN	SUSP. DRY 457 MG 1 70 ML	SUSP. DRY 457 MG 1 70 ML	22429	6304	12998	13608	13860	21432	28719	23501	18073	25674	36780	21227	30975	13658	8131	5607	10291	14711	28045	41727	26520	33782	37391	26032	22871
	J01C BROAD SPECTRUM PENICILLIN	J01C BROAD SPECTRUM PENICILLIN	Amoxicillin, Clavulanic Acid	Amoxicillin, Clavulanic Acid	AUGMENTIN	SUSP. DRY ES 642 MG 1 100 ML	SUSP. DRY ES 642 MG 1 100 ML	11639	4201	5865	4369	3895	8577	9906	15246	15663	13249	10407	8439	15564	9073	1697	950	2775	6325	7106	17640	13249	9468	18174	3055	8335
	J01C BROAD SPECTRUM PENICILLIN	J01C BROAD SPECTRUM PENICILLIN	Amoxicillin, Clavulanic Acid	Amoxicillin, Clavulanic Acid	AUGMENTIN	TABS 1 G 14	TABS 1 G 14	54330	37806	59292	55642	60729	82802	61219	65797	78227	61960	70737	46561	35212	63422	41382	23102	44661	71316	68660	70528	67394	69337	96232	65816	55300
	J01C BROAD SPECTRUM PENICILLIN	J01C BROAD SPECTRUM PENICILLIN	Amoxicillin, Clavulanic Acid	Amoxicillin, Clavulanic Acid	CLAVODAR	FILM C.TABS 1 G 14	FILM C.TABS 1 G 14	42579	22473	27881	20359	13516	42507	43263	29431	20930	18602	16069	19551	14910	9671	6597	5251	18658	36705	29341	24726	29873	10695	5445	64415	20405
	J01C BROAD SPECTRUM PENICILLIN	J01C BROAD SPECTRUM PENICILLIN	Amoxicillin, Clavulanic Acid	Amoxicillin, Clavulanic Acid	CLAVODAR	FILM C.TABS 625 MG 20	FILM C.TABS 625 MG 20	24803	9432	10299	22963	13855	33714	32044	21248	12344	6505	3655	5990	11695	2112	12652	6573	17650	16274	16958	16839	24127	14028	4196	29114	9785
	J01C BROAD SPECTRUM PENICILLIN	J01C BROAD SPECTRUM PENICILLIN	Amoxicillin, Clavulanic Acid	Amoxicillin, Clavulanic Acid	CLAVODAR	SUSP PAED. 457 MG /5ML 1 70 ML	SUSP PAED. 457 MG /5ML 1 70 ML	1096	932	424	2061	323	159	272	405	114	0	0	0	0	0	458	0	66	2774	1132	121	401	791	60	716	0
	J01C BROAD SPECTRUM PENICILLIN	J01C BROAD SPECTRUM PENICILLIN	Amoxicillin, Clavulanic Acid	Amoxicillin, Clavulanic Acid	COAMOX	FILM C.TABS 1000 MG 12	FILM C.TABS 1000 MG 12	35275	48209	21222	24743	51155	53113	34594	38547	10637	9574	25811	13263	19616	17298	13804	6736	22647	27174	29099	12997	11898	16759	18203	24472	19707
	J01C BROAD SPECTRUM PENICILLIN	J01C BROAD SPECTRUM PENICILLIN	Amoxicillin, Clavulanic Acid	Amoxicillin, Clavulanic Acid	CURAM	FILM C.TABS 1 G 14	FILM C.TABS 1 G 14	86209	205281	15128	28909	70727	77141	59708	93979	23132	36641	67059	51748	37411	15442	14781	15134	39392	99465	37875	39169	14192	32075	36655	58211	53400
	J01C BROAD SPECTRUM PENICILLIN	J01C BROAD SPECTRUM PENICILLIN	Amoxicillin, Clavulanic Acid	Amoxicillin, Clavulanic Acid	CURAM	SUSP. DRY 156 MG 1 100 ML	SUSP. DRY 156 MG 1 100 ML	5083	2316	1505	857	715	3572	5769	2320	200	858	7963	1046	408	587	1052	670	332	870	853	671	370	102	1800	1912	1671
	J01C BROAD SPECTRUM PENICILLIN	J01C BROAD SPECTRUM PENICILLIN	Amoxicillin, Clavulanic Acid	Amoxicillin, Clavulanic Acid	CURAM	SUSP. DRY 312 MG 1 100 ML	SUSP. DRY 312 MG 1 100 ML	3340	9237	1715	586	2132	2703	5084	6545	2525	5472	9867	1779	1161	1147	1623	789	798	1148	2840	1431	810	913	3692	430	25
	J01C BROAD SPECTRUM PENICILLIN	J01C BROAD SPECTRUM PENICILLIN	Amoxicillin, Clavulanic Acid	Amoxicillin, Clavulanic Acid	CURAM	SUSP. DRY 457 MG /5ML 1 70 ML	SUSP. DRY 457 MG /5ML 1 70 ML	31970	24080	5282	7914	10325	17281	52238	42303	6325	29197	40054	18777	8800	5492	3765	3376	3465	13037	14213	23319	4110	9320	17510	17965	21311
	J01C BROAD SPECTRUM PENICILLIN	J01C BROAD SPECTRUM PENICILLIN	Amoxicillin, Clavulanic Acid	Amoxicillin, Clavulanic Acid	CURAM	TABS 625 MG 20	TABS 625 MG 20	20867	9245	2785	5513	26128	12074	15964	24041	4821	5598	24365	11850	7688	3431	3106	1826	6440	25179	10355	10944	2636	7490	6030	10442	13929
	J01C BROAD SPECTRUM PENICILLIN	J01C BROAD SPECTRUM PENICILLIN	Amoxicillin, Clavulanic Acid	Amoxicillin, Clavulanic Acid	GLOCLAV	TABS 1 G 14	TABS 1 G 14	14962	60969	10911	17437	40191	25670	29870	54396	19558	19762	93116	12236	28170	18714	19518	9510	41405	31047	28026	72850	15220	24948	62252	36730	37165
	J01C BROAD SPECTRUM PENICILLIN	J01C BROAD SPECTRUM PENICILLIN	Amoxicillin, Clavulanic Acid	Amoxicillin, Clavulanic Acid	GLOCLAV	TABS 375 MG 20	TABS 375 MG 20	956	12670	313	572	2716	673	185	173	50	74	2	0	0	6686	1223	1397	2958	1357	520	1133	523	998	2624	1003	1035
	J01C BROAD SPECTRUM PENICILLIN	J01C BROAD SPECTRUM PENICILLIN	Amoxicillin, Clavulanic Acid	Amoxicillin, Clavulanic Acid	GLOCLAV	TABS 625 MG 20	TABS 625 MG 20	14159	40109	7505	6600	25678	28691	18569	62493	7772	12686	22003	25488	3660	28972	22638	14463	48323	16944	50631	56832	12312	32736	39125	24699	19869
	J01C BROAD SPECTRUM PENICILLIN	J01C BROAD SPECTRUM PENICILLIN	Amoxicillin, Clavulanic Acid	Amoxicillin, Clavulanic Acid	JULMENTIN	ES SUSP. DRY 642 MG /5ML 1 100 ML	ES SUSP. DRY 642 MG /5ML 1 100 ML	0	0	0	0	0	0	0	0	0	0	0	1405	722	2212	287	26	75	267	184	46	0	91	0	50	0
	J01C BROAD SPECTRUM PENICILLIN	J01C BROAD SPECTRUM PENICILLIN	Amoxicillin, Clavulanic Acid	Amoxicillin, Clavulanic Acid	JULMENTIN	SUSP. DRY 156 MG 1 100 ML	SUSP. DRY 156 MG 1 100 ML	2137	987	936	908	1278	1012	1978	177	1937	1027	1655	1361	334	650	189	219	841	481	128	222	600	623	336	105	210
	J01C BROAD SPECTRUM PENICILLIN	J01C BROAD SPECTRUM PENICILLIN	Amoxicillin, Clavulanic Acid	Amoxicillin, Clavulanic Acid	JULMENTIN	SUSP. DRY 312 MG 1 100 ML	SUSP. DRY 312 MG 1 100 ML	1387	1876	1472	793	1440	1020	2181	875	3060	1207	767	838	252	1656	620	278	1030	320	349	672	943	930	278	464	0
	J01C BROAD SPECTRUM PENICILLIN	J01C BROAD SPECTRUM PENICILLIN	Amoxicillin, Clavulanic Acid	Amoxicillin, Clavulanic Acid	JULMENTIN	SUSP. DRY 457 MG /5ML 1 70 ML	SUSP. DRY 457 MG /5ML 1 70 ML	9406	8296	4323	3650	9678	6915	14990	4411	11356	7735	11195	10335	5411	7565	2530	1466	3976	3845	7664	9346	5828	6738	4463	7410	5814
	J01C BROAD SPECTRUM PENICILLIN	J01C BROAD SPECTRUM PENICILLIN	Amoxicillin, Clavulanic Acid	Amoxicillin, Clavulanic Acid	JULMENTIN	TABS 1000 MG 15	TABS 1000 MG 15	34029	20217	9010	10489	27577	18016	24487	2882	29999	8110	17355	18652	12557	15950	7410	6392	14901	11819	12482	14275	16083	14181	16069	11719	8988
	J01C BROAD SPECTRUM PENICILLIN	J01C BROAD SPECTRUM PENICILLIN	Amoxicillin, Clavulanic Acid	Amoxicillin, Clavulanic Acid	JULMENTIN	TABS 375 MG 20	TABS 375 MG 20	0	0	33	7	0	0	0	0	0	0	0	32	0	0	0	0	0	0	7	128	200	180	20	0	210
	J01C BROAD SPECTRUM PENICILLIN	J01C BROAD SPECTRUM PENICILLIN	Amoxicillin, Clavulanic Acid	Amoxicillin, Clavulanic Acid	JULMENTIN	TABS 625 MG FORT 20	TABS 625 MG FORT 20	9967	13388	9075	9585	7963	11857	13059	924	7267	6434	7682	6859	5973	1506	1207	2123	4226	7000	5563	5973	3483	5477	3186	3317	2506
	J01C BROAD SPECTRUM PENICILLIN	J01C BROAD SPECTRUM PENICILLIN	Amoxicillin, Clavulanic Acid	Amoxicillin, Clavulanic Acid	KLAVOX	FILM C.TABS 1 G 14	FILM C.TABS 1 G 14	66791	143865	12276	71193	90931	113063	120782	104877	93079	67942	255929	60990	63960	49279	10041	36612	137364	102365	107388	151850	53581	100139	176343	129773	79704
	J01C BROAD SPECTRUM PENICILLIN	J01C BROAD SPECTRUM PENICILLIN	Amoxicillin, Clavulanic Acid	Amoxicillin, Clavulanic Acid	KLAVOX	FILM C.TABS 375 MG 20	FILM C.TABS 375 MG 20	6251	3592	772	4166	6306	13592	6049	10853	6621	3544	9881	5046	4277	2004	921	5016	5635	8601	7630	8417	4225	5160	10574	7932	4653
	J01C BROAD SPECTRUM PENICILLIN	J01C BROAD SPECTRUM PENICILLIN	Amoxicillin, Clavulanic Acid	Amoxicillin, Clavulanic Acid	KLAVOX	FILM C.TABS 625 MG 20	FILM C.TABS 625 MG 20	35145	49670	3039	20841	39781	53716	51464	43391	37607	30127	122728	25105	29270	16651	9155	28974	54254	47077	51613	64646	23341	38552	83958	55442	42560
	J01C BROAD SPECTRUM PENICILLIN	J01C BROAD SPECTRUM PENICILLIN	Amoxicillin, Clavulanic Acid	Amoxicillin, Clavulanic Acid	KLAVOX	SUSP 156 MG 1 100 ML	SUSP 156 MG 1 100 ML	10826	16624	1725	10619	12247	20265	13636	21882	22487	8696	31321	5923	6920	2380	1584	5240	5350	9384	8543	15209	5403	8601	18153	7139	19578
	J01C BROAD SPECTRUM PENICILLIN	J01C BROAD SPECTRUM PENICILLIN	Amoxicillin, Clavulanic Acid	Amoxicillin, Clavulanic Acid	KLAVOX	SUSP 228 MG 1 70 ML	SUSP 228 MG 1 70 ML	16457	39489	6176	19355	29303	50910	61810	40248	48625	26354	74446	21000	27194	16548	1442	10609	20409	25069	25982	39024	18499	23693	50472	27472	39686
	J01C BROAD SPECTRUM PENICILLIN	J01C BROAD SPECTRUM PENICILLIN	Amoxicillin, Clavulanic Acid	Amoxicillin, Clavulanic Acid	KLAVOX	SUSP 312 MG 1 100 ML	SUSP 312 MG 1 100 ML	22707	29775	3779	12549	14372	32917	38341	26507	40460	11626	47083	14746	16399	5848	4722	7865	10616	15062	19620	21858	11042	20411	35483	31624	21646
	J01C BROAD SPECTRUM PENICILLIN	J01C BROAD SPECTRUM PENICILLIN	Amoxicillin, Clavulanic Acid	Amoxicillin, Clavulanic Acid	KLAVOX	SUSP 457 MG 1 70 ML	SUSP 457 MG 1 70 ML	58150	86654	7733	23075	32114	107703	116929	70777	102404	56213	143218	51751	56301	25736	4044	16706	51842	57099	85869	115670	29929	41562	140564	103004	46331
	J01C BROAD SPECTRUM PENICILLIN	J01C BROAD SPECTRUM PENICILLIN	Amoxicillin, Clavulanic Acid	Amoxicillin, Clavulanic Acid	MEGAMOX	ES SUSP. DRY 600 MG 1 100 ML	ES SUSP. DRY 600 MG 1 100 ML	9165	2890	780	1540	1514	4550	9260	7554	4262	8399	9898	8081	5642	3568	113	1704	4716	6020	8628	10754	6982	22334	13868	11065	2442
	J01C BROAD SPECTRUM PENICILLIN	J01C BROAD SPECTRUM PENICILLIN	Amoxicillin, Clavulanic Acid	Amoxicillin, Clavulanic Acid	MEGAMOX	SUSP. DRY 156 MG 1 100 ML	SUSP. DRY 156 MG 1 100 ML	6217	2786	1200	2717	1958	3837	8309	5031	2349	4823	4519	4161	2608	3209	854	559	2353	2715	9010	11356	2570	7273	9976	9031	4570
	J01C BROAD SPECTRUM PENICILLIN	J01C BROAD SPECTRUM PENICILLIN	Amoxicillin, Clavulanic Acid	Amoxicillin, Clavulanic Acid	MEGAMOX	SUSP. DRY 228 MG 1 70 ML	SUSP. DRY 228 MG 1 70 ML	14484	8144	3700	4299	4999	10352	20948	18573	12912	14020	14942	10083	9400	4901	2668	6173	9241	7169	12863	25545	10912	13707	23351	19332	16649
	J01C BROAD SPECTRUM PENICILLIN	J01C BROAD SPECTRUM PENICILLIN	Amoxicillin, Clavulanic Acid	Amoxicillin, Clavulanic Acid	MEGAMOX	SUSP. DRY 312 MG 1 100 ML	SUSP. DRY 312 MG 1 100 ML	12035	4078	3232	4376	4622	4610	13008	10430	2547	8075	9272	4732	5530	2320	1352	2906	7381	4874	4362	14976	6397	8944	13946	13016	4082
	J01C BROAD SPECTRUM PENICILLIN	J01C BROAD SPECTRUM PENICILLIN	Amoxicillin, Clavulanic Acid	Amoxicillin, Clavulanic Acid	MEGAMOX	SUSP. DRY 457 MG 1 70 ML	SUSP. DRY 457 MG 1 70 ML	52728	23449	3965	10835	12110	26104	60865	52407	36969	36483	37514	32678	26548	17119	3828	11045	21861	22812	38535	89153	23589	39004	59364	73609	25990
	J01C BROAD SPECTRUM PENICILLIN	J01C BROAD SPECTRUM PENICILLIN	Amoxicillin, Clavulanic Acid	Amoxicillin, Clavulanic Acid	MEGAMOX	TABS 1 G 14	TABS 1 G 14	68291	39166	8766	34610	19950	53482	65919	56810	22288	49940	42977	34960	49772	35959	8464	25635	70678	54169	65795	126389	17994	53119	80735	114436	33655
	J01C BROAD SPECTRUM PENICILLIN	J01C BROAD SPECTRUM PENICILLIN	Amoxicillin, Clavulanic Acid	Amoxicillin, Clavulanic Acid	MEGAMOX	TABS 375 MG 20	TABS 375 MG 20	4294	2309	1959	2183	3186	2436	11802	4993	2501	3166	2684	3270	2376	1185	358	1294	2845	2431	3650	6354	2961	2381	3961	4188	3449
	J01C BROAD SPECTRUM PENICILLIN	J01C BROAD SPECTRUM PENICILLIN	Amoxicillin, Clavulanic Acid	Amoxicillin, Clavulanic Acid	MEGAMOX	TABS 625 MG 20	TABS 625 MG 20	40489	14099	3005	21416	14401	20667	41058	26004	9429	34884	27856	17748	34738	11461	3604	15461	37726	26009	42326	53119	12952	41392	28052	55652	20049
	J01C BROAD SPECTRUM PENICILLIN	J01C BROAD SPECTRUM PENICILLIN	Amoxicillin, Clavulanic Acid	Amoxicillin, Clavulanic Acid	MOXICLAV	TABS 875MG/ 125 MG 14	TABS 875MG/ 125 MG 14	0	0	0	0	0	0	0	0	0	0	0	460	0	2200	200	600	32	165	1503	1366	14678	9973	16832	19567	3900
	J01C BROAD SPECTRUM PENICILLIN	J01C BROAD SPECTRUM PENICILLIN	Amoxicillin, Clavulanic Acid	Amoxicillin, Clavulanic Acid	OXICLAV	FILM C.TABS 500 MG /125 20	FILM C.TABS 500 MG /125 20	3572	9060	2760	150	307	7321	15414	4082	6	91	98	460	51	11	8	72	160	0	0	10	0	0	0	0	0
	J01C BROAD SPECTRUM PENICILLIN	J01C BROAD SPECTRUM PENICILLIN	Amoxicillin, Clavulanic Acid	Amoxicillin, Clavulanic Acid	OXICLAV	FILM C.TABS 625 MG 20	FILM C.TABS 625 MG 20	0	0	0	0	0	0	0	0	0	0	0	0	0	0	0	0	0	0	0	0	11872	35268	24891	34136	17257
	J01D CEPHALOSPORINS & COMBS	J01D CEPHALOSPORINS & COMBS	Cefalexin (Cephalexin)	Cefalexin (Cephalexin)	CEPHADAR	CAPS 500 MG 20	CAPS 500 MG 20	8822	2082	5880	12410	4220	7110	8108	7741	2061	4274	2936	3995	2691	2180	712	606	2831	5943	7759	2489	3479	894	116	8231	8458
	J01D CEPHALOSPORINS & COMBS	J01D CEPHALOSPORINS & COMBS	Cefalexin (Cephalexin)	Cefalexin (Cephalexin)	CEPHADAR	SUSP. DRY 250 MG 1 100 ML	SUSP. DRY 250 MG 1 100 ML	13	0	0	0	0	0	0	0	0	13	230	127	0	12	0	0	115	0	206	70	245	108	52	92	0
	J01D CEPHALOSPORINS & COMBS	J01D CEPHALOSPORINS & COMBS	Cefalexin (Cephalexin)	Cefalexin (Cephalexin)	CEPHALEX	CAPS 250 MG 20	CAPS 250 MG 20	0	0	0	0	0	0	8	0	0	0	0	0	0	0	0	0	0	0	0	0	0	0	0	0	0
	J01D CEPHALOSPORINS & COMBS	J01D CEPHALOSPORINS & COMBS	Cefalexin (Cephalexin)	Cefalexin (Cephalexin)	CEPHALEX	CAPS 500 MG 20	CAPS 500 MG 20	532	123	10	18	20	41	50	0	8	0	0	0	0	0	0	10	10	0	11	22	78	0	0	0	0
	J01D CEPHALOSPORINS & COMBS	J01D CEPHALOSPORINS & COMBS	Cefalexin (Cephalexin)	Cefalexin (Cephalexin)	CEPHALEX	SUSP. DRY 250 MG 1 100 ML	SUSP. DRY 250 MG 1 100 ML	94	147	37	15	5	8	8	0	12	0	0	0	0	10	0	0	0	0	0	0	0	0	0	0	0
	J01D CEPHALOSPORINS & COMBS	J01D CEPHALOSPORINS & COMBS	Cefalexin (Cephalexin)	Cefalexin (Cephalexin)	KEFLEX	CAPS 500 MG 20	CAPS 500 MG 20	4872	3815	1862	1969	359	87	16969	6099	7540	4270	2448	4102	4096	2016	814	2547	2877	2888	3953	1745	2210	3956	2211	2803	3417
	J01D CEPHALOSPORINS & COMBS	J01D CEPHALOSPORINS & COMBS	Cefalexin (Cephalexin)	Cefalexin (Cephalexin)	KEFLEX	SUSP 250 MG 1 100 ML	SUSP 250 MG 1 100 ML	2998	1540	2233	1245	695	81	61	3	11377	2468	1465	904	1368	764	39	1048	646	2103	2399	739	2586	2022	967	828	927
	J01D CEPHALOSPORINS & COMBS	J01D CEPHALOSPORINS & COMBS	Cefalexin (Cephalexin)	Cefalexin (Cephalexin)	LEXIN	CAPS 500 MG 20	CAPS 500 MG 20	17	0	0	0	0	0	0	0	0	0	0	0	0	0	0	0	0	0	0	0	0	0	0	0	0
	J01D CEPHALOSPORINS & COMBS	J01D CEPHALOSPORINS & COMBS	Cefalexin (Cephalexin)	Cefalexin (Cephalexin)	OMACEPH	CAPS 500 MG 20	CAPS 500 MG 20	3598	1739	4987	3386	2858	5560	3729	5689	4982	5065	3151	2992	3070	536	1699	190	660	520	114	19	0	0	0	0	0
	J01D CEPHALOSPORINS & COMBS	J01D CEPHALOSPORINS & COMBS	Cefdinir	Cefdinir	DENACIF	CAPS 300 MG 10	CAPS 300 MG 10	0	0	0	0	0	0	0	0	0	0	0	0	0	0	0	0	0	0	0	0	0	0	0	67	487
	J01D CEPHALOSPORINS & COMBS	J01D CEPHALOSPORINS & COMBS	Cefdinir	Cefdinir	MINOCET	CAPS 300 MG 10	CAPS 300 MG 10	0	0	0	0	0	0	0	0	0	0	0	0	0	0	0	0	0	0	0	0	100	283	1530	678	2516
	J01D CEPHALOSPORINS & COMBS	J01D CEPHALOSPORINS & COMBS	Cefdinir	Cefdinir	MINOCET	POWDER SUSP 125 MG /5ML 1 40 ML	POWDER SUSP 125 MG /5ML 1 40 ML	0	0	0	0	0	0	0	0	0	0	0	0	0	0	0	636	3002	2405	2070	1803	1371	1777	3108	879	1006
	J01D CEPHALOSPORINS & COMBS	J01D CEPHALOSPORINS & COMBS	Cefdinir	Cefdinir	MINOCET	POWDER SUSP 125 MG /5ML 1 80 ML	POWDER SUSP 125 MG /5ML 1 80 ML	0	0	0	0	0	0	0	0	0	0	0	0	0	0	0	574	3039	2294	2138	2137	1452	2437	3915	2618	1697
	J01D CEPHALOSPORINS & COMBS	J01D CEPHALOSPORINS & COMBS	Cefdinir	Cefdinir	OMNICEF	CAPS 300 MG 10	CAPS 300 MG 10	12973	7211	2233	7130	6357	7598	13597	16257	8034	10194	14473	9181	8595	9577	2834	4131	7755	14841	9087	23520	5813	7744	12854	14399	9383
	J01D CEPHALOSPORINS & COMBS	J01D CEPHALOSPORINS & COMBS	Cefdinir	Cefdinir	OMNICEF	SUSP. DRY 125 MG /5ML 1 80 ML	SUSP. DRY 125 MG /5ML 1 80 ML	21149	9562	1197	2798	3854	7666	20806	22396	12429	12745	15223	11593	12430	7007	1459	921	5856	13226	15725	28420	8096	9853	18876	13007	12532
	J01D CEPHALOSPORINS & COMBS	J01D CEPHALOSPORINS & COMBS	Cefdinir	Cefdinir	OMNICEF	SUSP. DRY 125 MG 1 40 ML	SUSP. DRY 125 MG 1 40 ML	17848	7442	2502	6781	6907	8930	26184	22064	9523	11293	16768	8584	6024	4962	1097	1468	6272	13029	10479	17751	7459	6605	14496	9726	8411
	J01D CEPHALOSPORINS & COMBS	J01D CEPHALOSPORINS & COMBS	Cefdinir	Cefdinir	SEFARIX	CAPS 300 MG 10	CAPS 300 MG 10	0	0	0	0	0	0	0	0	4292	5746	9535	7404	9658	7789	4961	2409	12501	7694	517	411	23690	10389	12034	17768	6531
	J01D CEPHALOSPORINS & COMBS	J01D CEPHALOSPORINS & COMBS	Cefdinir	Cefdinir	SEFARIX	SUSP. DRY 125 MG /5ML 1 100 ML	SUSP. DRY 125 MG /5ML 1 100 ML	0	0	0	0	2607	2592	4172	3083	1798	5528	10713	7837	5009	3818	2307	907	7567	6116	5803	4547	10375	10599	9918	11967	5637
	J01D CEPHALOSPORINS & COMBS	J01D CEPHALOSPORINS & COMBS	Cefdinir	Cefdinir	SEFARIX	SUSP. DRY 125 MG /5ML 1 50 ML	SUSP. DRY 125 MG /5ML 1 50 ML	0	0	0	0	2722	2859	4159	3581	2426	5749	8876	4863	4140	3110	2799	948	7122	5327	7305	3364	8587	9661	11733	10416	3030
	J01D CEPHALOSPORINS & COMBS	J01D CEPHALOSPORINS & COMBS	Cefuroxime Axetil	Cefuroxime Axetil	CEFOVEX	TABS 250 MG 10	TABS 250 MG 10	294	165	0	325	213	166	5	0	100	196	25	90	179	111	27	0	75	5	3	30	0	0	0	0	0
	J01D CEPHALOSPORINS & COMBS	J01D CEPHALOSPORINS & COMBS	Cefuroxime Axetil	Cefuroxime Axetil	CEFOVEX	TABS 500 MG 10	TABS 500 MG 10	5313	6060	2704	5390	6041	7682	8764	5070	7470	7090	7347	4338	5242	6538	5117	2882	4236	6737	4331	1643	0	0	0	0	0
	J01D CEPHALOSPORINS & COMBS	J01D CEPHALOSPORINS & COMBS	Cefuroxime Axetil	Cefuroxime Axetil	CEFUTIL	FILM C.TABS 500 MG 10	FILM C.TABS 500 MG 10	49110	20927	36583	26950	52813	68962	59715	80140	22666	36735	60992	32827	43255	37256	20303	8452	56168	36918	35582	19054	54361	54749	51732	46405	35654
	J01D CEPHALOSPORINS & COMBS	J01D CEPHALOSPORINS & COMBS	Cefuroxime Axetil	Cefuroxime Axetil	CEFUTIL	TABS 250 MG 10	TABS 250 MG 10	1610	308	2141	342	1759	6639	1857	2465	1686	2220	2631	1563	1312	855	1012	2272	1398	2349	1073	2472	1520	1860	3452	2019	4947
	J01D CEPHALOSPORINS & COMBS	J01D CEPHALOSPORINS & COMBS	Cefuroxime Axetil	Cefuroxime Axetil	CEFUZIME	FILM C.TABS 250 MG 10	FILM C.TABS 250 MG 10	861	617	101	806	841	145	842	18	354	356	495	516	102	246	139	144	236	83	375	425	156	0	0	0	0
	J01D CEPHALOSPORINS & COMBS	J01D CEPHALOSPORINS & COMBS	Cefuroxime Axetil	Cefuroxime Axetil	CEFUZIME	FILM C.TABS 500 MG 10	FILM C.TABS 500 MG 10	18495	12739	8996	13931	23565	15090	18451	3149	17846	10317	13346	14738	15382	10106	8847	6945	10008	14048	8245	15122	9819	4336	706	858	350
	J01D CEPHALOSPORINS & COMBS	J01D CEPHALOSPORINS & COMBS	Cefuroxime Axetil	Cefuroxime Axetil	DAROXIME	FILM C.TABS 250 MG 10	FILM C.TABS 250 MG 10	59	90	0	0	0	0	135	358	95	5	90	14	24	0	0	0	0	0	0	2	0	0	0	0	765
	J01D CEPHALOSPORINS & COMBS	J01D CEPHALOSPORINS & COMBS	Cefuroxime Axetil	Cefuroxime Axetil	DAROXIME	FILM C.TABS 500 MG 10	FILM C.TABS 500 MG 10	15031	9436	18438	8134	7948	16214	13929	10751	10390	11610	4399	8832	10014	5706	4736	2655	6333	10271	8033	4174	8971	6925	11812	5117	10864
	J01D CEPHALOSPORINS & COMBS	J01D CEPHALOSPORINS & COMBS	Cefuroxime Axetil	Cefuroxime Axetil	EMDITIL	FILM C.TABS 500 MG 10	FILM C.TABS 500 MG 10	0	0	0	0	0	0	0	0	0	0	12292	8841	6879	7082	6554	5117	8655	10342	13403	8269	11912	15523	18015	14961	13632
	J01D CEPHALOSPORINS & COMBS	J01D CEPHALOSPORINS & COMBS	Cefuroxime Axetil	Cefuroxime Axetil	U-CEF	FILM C.TABS 250 MG 10	FILM C.TABS 250 MG 10	0	12	0	0	0	0	0	0	0	0	0	0	0	0	0	0	0	0	0	0	0	0	0	0	0
	J01D CEPHALOSPORINS & COMBS	J01D CEPHALOSPORINS & COMBS	Cefuroxime Axetil	Cefuroxime Axetil	U-CEF	FILM C.TABS 500 MG 10	FILM C.TABS 500 MG 10	6617	3300	6684	1475	5974	12193	6533	14009	3554	3195	5854	6006	5062	2553	3785	2423	6557	3659	3649	9835	3979	6313	5399	8520	5326
	J01D CEPHALOSPORINS & COMBS	J01D CEPHALOSPORINS & COMBS	Cefuroxime Axetil	Cefuroxime Axetil	ZAMUR	FILM C.TABS 500 MG 10	FILM C.TABS 500 MG 10	16960	13237	9947	5499	11948	17006	9602	14965	3572	4205	11018	7195	3410	5261	4240	2086	6833	7673	4196	5643	6830	7345	10578	13251	9388
	J01D CEPHALOSPORINS & COMBS	J01D CEPHALOSPORINS & COMBS	Cefuroxime Axetil	Cefuroxime Axetil	ZINNAT	C.TAB 250 MG 14	C.TAB 250 MG 14	1200	2274	886	1487	554	461	690	942	714	1248	755	414	442	645	399	455	1474	836	1539	474	1619	1107	1324	1351	607
	J01D CEPHALOSPORINS & COMBS	J01D CEPHALOSPORINS & COMBS	Cefuroxime Axetil	Cefuroxime Axetil	ZINNAT	C.TAB 500 MG 10	C.TAB 500 MG 10	23745	8676	6811	18010	13590	29305	7719	10677	22157	17357	24184	10383	9367	23427	6173	7524	11052	12064	17188	18698	16099	14818	30992	14727	13940
	J01D CEPHALOSPORINS & COMBS	J01D CEPHALOSPORINS & COMBS	Cefuroxime Axetil	Cefuroxime Axetil	ZINNAT	SUSP. DRY 125 MG 1 50 ML	SUSP. DRY 125 MG 1 50 ML	5071	2239	2707	4337	1862	3131	2296	1733	3930	4349	2102	2184	1654	287	163	870	980	1441	3207	2075	3269	5065	406	1091	1118
	J01D CEPHALOSPORINS & COMBS	J01D CEPHALOSPORINS & COMBS	Cefuroxime Axetil	Cefuroxime Axetil	ZINNAT	SUSP. DRY 250 MG /5ML 1 50 ML	SUSP. DRY 250 MG /5ML 1 50 ML	1432	947	5415	2000	1398	3684	3924	567	4125	1204	5412	2995	1829	1975	1361	905	2443	2392	2438	4154	4345	4107	4424	3626	2348
	J01D CEPHALOSPORINS & COMBS	J01D CEPHALOSPORINS & COMBS	Cefuroxime Axetil	Cefuroxime Axetil	ZINOXIMOR	FILM C.TABS 250 MG 14	FILM C.TABS 250 MG 14	1811	1979	311	2841	3227	7656	3742	3863	2076	2127	3367	2109	989	660	77	859	3472	2470	2953	1390	1760	1787	2219	2148	1038
	J01D CEPHALOSPORINS & COMBS	J01D CEPHALOSPORINS & COMBS	Cefuroxime Axetil	Cefuroxime Axetil	ZINOXIMOR	FILM C.TABS 500 MG 14	FILM C.TABS 500 MG 14	30703	42965	4881	22196	45174	65276	36328	32555	32123	44002	52781	37459	34103	23907	8421	23264	40984	69687	26539	41407	24452	27340	48267	25964	26323
	J01E TRIMETHOPRIM COMBS	J01E TRIMETHOPRIM COMBS	Sulfamethoxazole, Trimethoprim	Sulfamethoxazole, Trimethoprim	BACTRIM	SYRUP 240 MG 1 100 ML	SYRUP 240 MG 1 100 ML	8930	10430	1230	10026	7508	6075	12166	96	10111	11845	8766	6221	8889	5770	1415	5623	11537	10452	15466	330	9378	6758	10518	11386	6802
	J01E TRIMETHOPRIM COMBS	J01E TRIMETHOPRIM COMBS	Sulfamethoxazole, Trimethoprim	Sulfamethoxazole, Trimethoprim	BACTRIM	TABS FORT 10	TABS FORT 10	8717	8897	828	11469	7226	8797	13271	32	10101	10504	8395	6676	8301	5767	928	5402	8447	7785	15624	207	8149	4851	14075	7183	4496
	J01E TRIMETHOPRIM COMBS	J01E TRIMETHOPRIM COMBS	Sulfamethoxazole, Trimethoprim	Sulfamethoxazole, Trimethoprim	SEPTAZOL	TABS 480 MG 20	TABS 480 MG 20	0	0	0	20	0	0	0	0	0	0	0	0	0	0	0	0	0	0	0	0	0	0	0	0	0
	J01E TRIMETHOPRIM COMBS	J01E TRIMETHOPRIM COMBS	Sulfamethoxazole, Trimethoprim	Sulfamethoxazole, Trimethoprim	SEPTRIN	SUSP 1 100 ML	SUSP 1 100 ML	8039	4634	1357	1186	1101	3935	1296	1445	887	1471	1739	531	125	126	7	0	0	0	0	0	0	0	0	0	0
	J01E TRIMETHOPRIM COMBS	J01E TRIMETHOPRIM COMBS	Sulfamethoxazole, Trimethoprim	Sulfamethoxazole, Trimethoprim	TRIMOL	SUSP 240 MG 1 100 ML	SUSP 240 MG 1 100 ML	3971	2016	3782	2682	2290	8800	1822	1157	3339	2361	2404	2159	1918	824	1803	858	2517	1810	1387	1966	1835	3190	670	1493	620
	J01E TRIMETHOPRIM COMBS	J01E TRIMETHOPRIM COMBS	Sulfamethoxazole, Trimethoprim	Sulfamethoxazole, Trimethoprim	TRIMOL	TABS 480 MG 20	TABS 480 MG 20	678	299	5194	2369	1925	938	3486	876	1036	914	1911	2332	2276	863	709	1919	542	428	1989	1855	991	3709	688	680	180
	J01F MACROLIDES & SIMILAR TYPE	J01F MACROLIDES & SIMILAR TYPE	Azithromycin	Azithromycin	AZIMAC	FILM C.TABS 250 MG 6	FILM C.TABS 250 MG 6	8816	5902	2878	13619	17311	16594	14618	12295	9874	9189	14096	5811	6345	4146	3021	5047	7136	9006	2361	8092	20463	10994	15124	11805	9788
	J01F MACROLIDES & SIMILAR TYPE	J01F MACROLIDES & SIMILAR TYPE	Azithromycin	Azithromycin	AZIMAC	FILM C.TABS 500 MG 3	FILM C.TABS 500 MG 3	79331	47504	31138	60721	83511	64783	87070	48177	75774	61735	84867	47637	36408	32354	14407	19955	46556	37046	38900	36598	87535	63739	73343	73219	56563
	J01F MACROLIDES & SIMILAR TYPE	J01F MACROLIDES & SIMILAR TYPE	Azithromycin	Azithromycin	AZI-ONCE	CAPS 250 MG 6	CAPS 250 MG 6	29703	46976	24136	20655	57319	42767	43379	28854	57988	52745	61013	29236	27965	37997	6883	12274	33450	32857	45038	76376	18386	33466	29973	39952	34957
	J01F MACROLIDES & SIMILAR TYPE	J01F MACROLIDES & SIMILAR TYPE	Azithromycin	Azithromycin	AZI-ONCE	SUSP ORAL 200 MG /5ML 1 15 ML	SUSP ORAL 200 MG /5ML 1 15 ML	18281	16915	10256	13889	17343	20068	16538	11988	17704	9384	46452	29077	14125	10311	3849	5013	11893	3278	17029	39839	5790	32261	20785	17727	17407
	J01F MACROLIDES & SIMILAR TYPE	J01F MACROLIDES & SIMILAR TYPE	Azithromycin	Azithromycin	AZI-ONCE	SUSP ORAL 200 MG /5ML 1 22.5 ML	SUSP ORAL 200 MG /5ML 1 22.5 ML	8044	10008	2750	5243	7702	14191	12813	9732	13405	10558	22357	15120	9700	8155	940	3231	7482	4035	7164	23489	2346	9382	3415	10523	14296
	J01F MACROLIDES & SIMILAR TYPE	J01F MACROLIDES & SIMILAR TYPE	Azithromycin	Azithromycin	AZI-ONCE	SUSP ORAL 200 MG /5ML 1 30 ML	SUSP ORAL 200 MG /5ML 1 30 ML	8217	8065	7192	5594	9233	15258	10759	10525	15830	16215	23165	17428	10780	8505	2857	1835	5511	4020	10537	15249	2957	7694	11131	16021	14083
	J01F MACROLIDES & SIMILAR TYPE	J01F MACROLIDES & SIMILAR TYPE	Azithromycin	Azithromycin	AZOMAX	CAPS 250 MG 6	CAPS 250 MG 6	13082	13714	9727	8830	714	19394	18254	11270	10777	15049	8843	11716	14078	8686	6962	4457	12142	10248	6113	5962	17204	14635	0	0	0
	J01F MACROLIDES & SIMILAR TYPE	J01F MACROLIDES & SIMILAR TYPE	Azithromycin	Azithromycin	AZOMYCIN	CAPS 250 MG 6	CAPS 250 MG 6	12024	7260	9785	8259	14371	6557	7225	1578	10607	7114	7713	6321	4074	5824	1287	2336	4693	9002	5796	6698	4142	4897	1428	1281	790
	J01F MACROLIDES & SIMILAR TYPE	J01F MACROLIDES & SIMILAR TYPE	Azithromycin	Azithromycin	AZOMYCIN	SUSP. DRY 200 MG /5ML 1 15 ML	SUSP. DRY 200 MG /5ML 1 15 ML	5730	1933	3093	1185	2413	2081	3433	151	3611	3121	4091	4251	1180	336	272	480	518	1860	1703	3271	2617	3171	1379	3065	1039
	J01F MACROLIDES & SIMILAR TYPE	J01F MACROLIDES & SIMILAR TYPE	Azithromycin	Azithromycin	AZOMYCIN	SUSP. DRY 200 MG /5ML 1 30 ML	SUSP. DRY 200 MG /5ML 1 30 ML	2887	2280	973	1253	2679	2072	1008	30	1239	39	28	1531	2893	905	716	576	833	587	2058	621	353	83	0	0	0
	J01F MACROLIDES & SIMILAR TYPE	J01F MACROLIDES & SIMILAR TYPE	Azithromycin	Azithromycin	ZEROX	TABS 500 MG 2	TABS 500 MG 2	0	0	0	0	0	0	0	0	0	0	0	0	0	0	0	0	0	0	0	0	0	0	0	207	350
	J01F MACROLIDES & SIMILAR TYPE	J01F MACROLIDES & SIMILAR TYPE	Azithromycin	Azithromycin	ZEROX	TABS 500 MG 3	TABS 500 MG 3	0	0	0	0	0	0	0	0	0	0	0	0	0	0	0	0	0	0	0	0	0	0	0	215	700
	J01F MACROLIDES & SIMILAR TYPE	J01F MACROLIDES & SIMILAR TYPE	Azithromycin	Azithromycin	ZETRON	CAPS 250 MG 6	CAPS 250 MG 6	4925	2101	1423	1350	12878	23630	15325	8660	9477	30720	22180	10631	8908	4245	2979	2689	8378	13346	8782	11984	7299	11738	15161	12108	11653
	J01F MACROLIDES & SIMILAR TYPE	J01F MACROLIDES & SIMILAR TYPE	Azithromycin	Azithromycin	ZETRON	SUSP. DRY 200 MG /5ML 1 15 ML	SUSP. DRY 200 MG /5ML 1 15 ML	2265	432	295	1091	5813	12449	5533	2447	5155	9683	6385	5302	617	65	0	0	5416	5003	6362	3622	613	116	1887	21255	3428
	J01F MACROLIDES & SIMILAR TYPE	J01F MACROLIDES & SIMILAR TYPE	Azithromycin	Azithromycin	ZETRON	SUSP. DRY 200 MG /5ML 1 22.5 ML	SUSP. DRY 200 MG /5ML 1 22.5 ML	835	201	289	904	3333	11163	4219	1194	4900	7399	990	1695	6	116	3810	3259	1023	2428	49	213	7037	3659	5617	1893	258
	J01F MACROLIDES & SIMILAR TYPE	J01F MACROLIDES & SIMILAR TYPE	Azithromycin	Azithromycin	ZIMAX	CAPS 250 MG 6	CAPS 250 MG 6	12924	16577	10027	18138	14982	23558	28896	26378	20448	14496	40221	9254	14275	12536	2047	6950	15790	14115	24693	33937	5877	11972	21035	18235	13046
	J01F MACROLIDES & SIMILAR TYPE	J01F MACROLIDES & SIMILAR TYPE	Azithromycin	Azithromycin	ZIMAX	SUSP. DRY 200 MG /5ML 1 15 ML	SUSP. DRY 200 MG /5ML 1 15 ML	15123	11966	6234	9563	10973	27700	30491	24982	17470	17823	29902	17559	6586	7530	1715	5326	8059	6389	17582	17862	0	0	0	0	0
	J01F MACROLIDES & SIMILAR TYPE	J01F MACROLIDES & SIMILAR TYPE	Azithromycin	Azithromycin	ZIMAX	SUSP. DRY 200 MG /5ML 1 22.5 ML	SUSP. DRY 200 MG /5ML 1 22.5 ML	5769	4685	4594	3587	6526	14875	21929	16879	11574	9453	19798	9628	4843	4110	825	5285	5045	4635	9955	10891	16597	13453	18308	4023	79
	J01F MACROLIDES & SIMILAR TYPE	J01F MACROLIDES & SIMILAR TYPE	Azithromycin	Azithromycin	ZITHROMAX	CAPS 250 MG 4	CAPS 250 MG 4	4431	762	1981	1792	3141	1936	2285	3960	2342	2525	2021	1790	3034	1127	902	1328	1703	3929	1368	2843	2033	2936	2994	1753	1642
	J01F MACROLIDES & SIMILAR TYPE	J01F MACROLIDES & SIMILAR TYPE	Azithromycin	Azithromycin	ZITHROMAX	CAPS 250 MG 6	CAPS 250 MG 6	36232	12995	35328	22584	31901	38095	26974	42921	70492	48808	31048	23742	20212	2663	4560	14131	10643	18676	22319	23800	31431	29239	38017	19768	17980
	J01F MACROLIDES & SIMILAR TYPE	J01F MACROLIDES & SIMILAR TYPE	Azithromycin	Azithromycin	ZITHROMAX	SUSP. DRY 200 MG /5ML 1 30 ML	SUSP. DRY 200 MG /5ML 1 30 ML	11053	6303	7034	3674	10580	15324	14238	19861	23694	16585	11793	8924	11036	3436	3313	965	5527	4184	8353	11520	12017	16483	12364	9259	7486
	J01F MACROLIDES & SIMILAR TYPE	J01F MACROLIDES & SIMILAR TYPE	Azithromycin	Azithromycin	ZITHROMAX	SUSP. DRY 200 MG 1 15 ML	SUSP. DRY 200 MG 1 15 ML	20925	8993	25561	10355	22170	36798	24606	37261	51486	37342	29795	14744	15323	3121	7130	6871	7734	6821	12890	17894	28149	27352	26649	29091	12593
	J01F MACROLIDES & SIMILAR TYPE	J01F MACROLIDES & SIMILAR TYPE	Azithromycin	Azithromycin	ZITHROMAX	SUSP. DRY 200 MG 1 22.5 ML	SUSP. DRY 200 MG 1 22.5 ML	15004	6614	9352	7832	8235	17250	18897	23051	27036	20680	14163	9078	10361	3455	1542	1395	4068	4706	5916	12498	14339	14951	12763	9147	0
	J01F MACROLIDES & SIMILAR TYPE	J01F MACROLIDES & SIMILAR TYPE	Azithromycin	Azithromycin	ZITHROMAX	SUSP. DRY 300 MG 1 22.5 ML	SUSP. DRY 300 MG 1 22.5 ML	0	0	0	0	0	0	0	0	0	0	0	0	0	0	0	0	0	0	0	0	0	0	0	0	6677
	J01F MACROLIDES & SIMILAR TYPE	J01F MACROLIDES & SIMILAR TYPE	Azithromycin	Azithromycin	ZOCIN	CAPS 250 MG 6	CAPS 250 MG 6	4327	3161	7100	2358	6446	9950	8982	14590	5021	6585	4633	2216	3487	1362	3860	1806	4839	4939	2743	14323	1417	7432	4549	10104	8398
	J01F MACROLIDES & SIMILAR TYPE	J01F MACROLIDES & SIMILAR TYPE	Azithromycin Dihydrate	Azithromycin Dihydrate	AZOLID	FILM C.TABS 250 MG 6	FILM C.TABS 250 MG 6	2239	7188	1861	1665	5426	2878	6184	1893	5567	4430	5321	1452	3242	746	1960	693	1886	4710	2563	168	4603	2101	962	3384	5879
	J01F MACROLIDES & SIMILAR TYPE	J01F MACROLIDES & SIMILAR TYPE	Azithromycin Dihydrate	Azithromycin Dihydrate	AZOLID	FILM C.TABS 500 MG 3	FILM C.TABS 500 MG 3	4528	1643	4018	4697	5322	7374	8386	80	10152	5970	5024	3808	6538	2328	2005	3054	6300	5310	4947	3085	6031	4483	7911	3750	7476
	J01F MACROLIDES & SIMILAR TYPE	J01F MACROLIDES & SIMILAR TYPE	Clarithromycin	Clarithromycin	CLAMYCIN	FILM C.TABS 250 MG 14	FILM C.TABS 250 MG 14	308	855	60	328	11	28	47	0	4	92	44	74	9	0	39	0	41	0	59	0	0	54	0	10	0
	J01F MACROLIDES & SIMILAR TYPE	J01F MACROLIDES & SIMILAR TYPE	Clarithromycin	Clarithromycin	CLAMYCIN	FILM C.TABS 500 MG 14	FILM C.TABS 500 MG 14	8183	4440	3179	4907	9213	8133	6486	2587	7576	4649	6362	6786	6361	4011	3217	2257	4835	4821	4523	4976	1476	1248	300	669	620
	J01F MACROLIDES & SIMILAR TYPE	J01F MACROLIDES & SIMILAR TYPE	Clarithromycin	Clarithromycin	CLAREX	FILM C.TABS 500 MG 14	FILM C.TABS 500 MG 14	4263	2179	3207	5553	2753	9508	8968	3992	3409	8747	6709	3689	7070	4629	4754	3027	5181	5518	2810	4730	7068	4941	0	0	0
	J01F MACROLIDES & SIMILAR TYPE	J01F MACROLIDES & SIMILAR TYPE	Clarithromycin	Clarithromycin	CLARIDAR	FILM C.TABS 250 MG 14	FILM C.TABS 250 MG 14	7	0	0	0	0	0	0	16	0	0	0	0	0	0	0	0	0	0	0	0	0	0	0	0	0
	J01F MACROLIDES & SIMILAR TYPE	J01F MACROLIDES & SIMILAR TYPE	Clarithromycin	Clarithromycin	CLARIDAR	FILM C.TABS 500 MG 14	FILM C.TABS 500 MG 14	8787	987	2760	2360	544	4503	2613	4596	2707	3173	1609	1812	8544	1557	727	1251	1173	3709	3006	3047	5933	6241	4800	914	970
	J01F MACROLIDES & SIMILAR TYPE	J01F MACROLIDES & SIMILAR TYPE	Clarithromycin	Clarithromycin	CLARIDAR	SUSP. DRY 125 MG /5ML 1 60 ML	SUSP. DRY 125 MG /5ML 1 60 ML	428	107	260	0	84	169	170	3	151	60	0	0	155	0	130	75	433	872	1092	668	700	787	990	301	268
	J01F MACROLIDES & SIMILAR TYPE	J01F MACROLIDES & SIMILAR TYPE	Clarithromycin	Clarithromycin	CLARIMAC	FILM C.TABS 500 MG 14	FILM C.TABS 500 MG 14	11047	3070	6371	8529	10866	13445	11550	7545	10823	11240	15839	11868	8243	4622	3335	5539	13822	11114	18223	10574	11031	9132	14224	14007	16967
	J01F MACROLIDES & SIMILAR TYPE	J01F MACROLIDES & SIMILAR TYPE	Clarithromycin	Clarithromycin	CLARITT	FILM C.TABS 250 MG 14	FILM C.TABS 250 MG 14	296	0	0	142	0	142	697	1800	870	1081	1805	260	1051	175	465	180	287	1343	908	1268	400	1040	2183	1128	681
	J01F MACROLIDES & SIMILAR TYPE	J01F MACROLIDES & SIMILAR TYPE	Clarithromycin	Clarithromycin	CLARITT	FILM C.TABS 500 MG 14	FILM C.TABS 500 MG 14	2526	280	0	357	380	319	3497	3798	1868	3076	5685	3071	4127	660	2055	580	4207	8135	2815	5902	1050	65	10676	3412	1454
	J01F MACROLIDES & SIMILAR TYPE	J01F MACROLIDES & SIMILAR TYPE	Clarithromycin	Clarithromycin	CLARITT	SUSP. DRY 125 MG /5ML 1 60 ML	SUSP. DRY 125 MG /5ML 1 60 ML	1273	0	76	107	0	214	1443	3238	711	1824	6529	1952	1147	720	2744	185	76	7416	6706	7580	1330	388	6227	2312	2201
	J01F MACROLIDES & SIMILAR TYPE	J01F MACROLIDES & SIMILAR TYPE	Clarithromycin	Clarithromycin	CLARITT	SUSP. DRY 250 MG /5ML 1 70 ML	SUSP. DRY 250 MG /5ML 1 70 ML	1189	14	0	279	217	779	2041	4514	432	3487	5250	1606	1393	260	2070	139	12	4653	5141	7431	889	2043	7844	2956	4030
	J01F MACROLIDES & SIMILAR TYPE	J01F MACROLIDES & SIMILAR TYPE	Clarithromycin	Clarithromycin	CLARITT XL	ER TABLETS 500 MG 14	ER TABLETS 500 MG 14	752	0	0	175	0	90	0	0	0	0	0	400	0	2247	865	260	927	251	1330	1200	578	750	3611	2496	2227
	J01F MACROLIDES & SIMILAR TYPE	J01F MACROLIDES & SIMILAR TYPE	Clarithromycin	Clarithromycin	CLARITT XL	ER TABLETS 500 MG 7	ER TABLETS 500 MG 7	779	0	0	36	0	112	0	0	0	0	1720	867	1504	375	150	486	112	415	655	943	364	576	1393	325	2451
	J01F MACROLIDES & SIMILAR TYPE	J01F MACROLIDES & SIMILAR TYPE	Clarithromycin	Clarithromycin	CLARIVA	FILM C.TABS 250 MG 14	FILM C.TABS 250 MG 14	0	0	104	0	88	27	0	0	0	0	0	0	440	0	0	0	70	0	0	0	0	0	0	0	0
	J01F MACROLIDES & SIMILAR TYPE	J01F MACROLIDES & SIMILAR TYPE	Clarithromycin	Clarithromycin	CLARIVA	FILM C.TABS 500 MG 14	FILM C.TABS 500 MG 14	615	1488	716	1052	1739	1639	2110	661	1954	701	805	979	1175	1396	532	893	1117	958	1100	113	0	0	0	0	0
	J01F MACROLIDES & SIMILAR TYPE	J01F MACROLIDES & SIMILAR TYPE	Clarithromycin	Clarithromycin	CLARIXIN	FILM C.TABS 500 MG 14	FILM C.TABS 500 MG 14	14320	3933	5813	3938	15769	23544	13159	7585	966	161	210	10559	28428	10226	7315	1182	11408	10521	2895	6286	11820	9728	13731	11185	7888
	J01F MACROLIDES & SIMILAR TYPE	J01F MACROLIDES & SIMILAR TYPE	Clarithromycin	Clarithromycin	EMIMYCIN	FILM C.TABS 500 MG 20	FILM C.TABS 500 MG 20	1879	771	1095	24	380	0	47	4527	1057	707	813	100	0	4046	1019	33	872	464	429	1132	0	1804	1566	921	686
	J01F MACROLIDES & SIMILAR TYPE	J01F MACROLIDES & SIMILAR TYPE	Clarithromycin	Clarithromycin	ERACID	FILM C.TABS 250 MG 14	FILM C.TABS 250 MG 14	188	23	733	73	701	90	210	1044	1035	454	1063	1143	382	195	0	313	760	125	289	860	188	633	111	290	377
	J01F MACROLIDES & SIMILAR TYPE	J01F MACROLIDES & SIMILAR TYPE	Clarithromycin	Clarithromycin	KLACID	C.TAB 250 MG 14	C.TAB 250 MG 14	552	1534	1605	872	403	3411	4488	1968	238	3929	3135	1178	1891	1991	239	333	1095	633	2655	1512	1971	1431	2887	2296	933
	J01F MACROLIDES & SIMILAR TYPE	J01F MACROLIDES & SIMILAR TYPE	Clarithromycin	Clarithromycin	KLACID	FILM C.TABS 500 MG 14	FILM C.TABS 500 MG 14	9610	5150	4303	3810	6626	9542	14627	8069	7716	9231	12396	11206	12644	5130	2184	3402	7580	6777	13998	8811	5629	8591	13505	14704	11871
	J01F MACROLIDES & SIMILAR TYPE	J01F MACROLIDES & SIMILAR TYPE	Clarithromycin	Clarithromycin	KLACID	SUSP. DRY 125 MG 1 60 ML	SUSP. DRY 125 MG 1 60 ML	6502	9308	3958	5405	7339	11598	22401	8979	15037	23664	13111	82	25	0	87	0	0	34607	23282	18067	8129	14808	14629	13390	6486
	J01F MACROLIDES & SIMILAR TYPE	J01F MACROLIDES & SIMILAR TYPE	Clarithromycin	Clarithromycin	KLACID	TABS L.A 500 MG 14	TABS L.A 500 MG 14	8049	6251	5252	5607	6836	13368	15239	9190	7675	11162	14094	11446	13050	6012	4807	3285	7499	10430	12997	11946	7284	9561	17181	15934	8308
	J01F MACROLIDES & SIMILAR TYPE	J01F MACROLIDES & SIMILAR TYPE	Clarithromycin	Clarithromycin	KLACID	TABS L.A 500 MG 7	TABS L.A 500 MG 7	2845	935	1296	1629	2095	2699	6229	3981	3060	5616	7270	2322	5875	4404	947	819	1876	2372	5928	3087	5533	2303	5100	3974	5474
	J01F MACROLIDES & SIMILAR TYPE	J01F MACROLIDES & SIMILAR TYPE	Clarithromycin	Clarithromycin	KLARE	FILM C.TABS 500 MG 14	FILM C.TABS 500 MG 14	0	10	1495	2907	1417	2999	2928	6340	970	2375	763	626	565	641	978	165	2851	1319	1973	3943	1094	741	1605	1134	367
	J01F MACROLIDES & SIMILAR TYPE	J01F MACROLIDES & SIMILAR TYPE	Clarithromycin	Clarithromycin	RESCLAR	TABS 500 MG 14	TABS 500 MG 14	3209	2525	3076	2526	2492	5634	954	3297	1901	3503	2680	445	3748	1333	2068	3164	3193	5529	6596	4177	4023	7661	3009	10075	3774
	J01F MACROLIDES & SIMILAR TYPE	J01F MACROLIDES & SIMILAR TYPE	Clindamycin	Clindamycin	DALACIN C	CAPS 150 MG 16	CAPS 150 MG 16	9156	5422	2646	6776	3836	6120	5894	7641	741	2888	2663	1954	3055	5106	2246	3342	3237	2634	1648	6681	3697	5167	4600	1680	1563
	J01F MACROLIDES & SIMILAR TYPE	J01F MACROLIDES & SIMILAR TYPE	Clindamycin	Clindamycin	DALACIN C	CAPS 300 MG 16	CAPS 300 MG 16	21176	16376	9158	15924	10251	23369	19934	23279	3276	11906	9355	6673	13679	16666	6567	11367	11194	15441	13507	15589	11375	16335	17801	12631	4280
	J01G FLUOROQUINOLONES	J01G FLUOROQUINOLONES	Ciprofloxacin	Ciprofloxacin	BACTAL	C.TAB 500 MG 10	C.TAB 500 MG 10	4383	3948	4565	5252	4187	1649	8772	2684	4129	3650	4939	2074	2592	1489	1816	2622	2015	2508	2363	2412	2979	632	2027	2039	1526
	J01G FLUOROQUINOLONES	J01G FLUOROQUINOLONES	Ciprofloxacin	Ciprofloxacin	CIFLOX	FILM C.TABS 250 MG 10	FILM C.TABS 250 MG 10	77	170	0	9	64	45	568	0	525	20	0	0	0	0	0	0	0	0	0	0	0	0	0	0	0
	J01G FLUOROQUINOLONES	J01G FLUOROQUINOLONES	Ciprofloxacin	Ciprofloxacin	CIFLOX	FILM C.TABS 500 MG 10	FILM C.TABS 500 MG 10	19075	13224	4585	10139	12846	14784	10937	2175	26994	13211	19023	11018	11923	9833	9223	8501	12997	16586	10273	1809	16051	11605	15755	8613	10262
	J01G FLUOROQUINOLONES	J01G FLUOROQUINOLONES	Ciprofloxacin	Ciprofloxacin	CIPROBAY	FILM C.TABS 250 MG 10	FILM C.TABS 250 MG 10	119	127	121	256	51	1185	519	391	690	462	383	568	985	73	254	172	393	307	569	429	558	663	90	5	65
	J01G FLUOROQUINOLONES	J01G FLUOROQUINOLONES	Ciprofloxacin	Ciprofloxacin	CIPROBAY	FILM C.TABS 500 MG 10	FILM C.TABS 500 MG 10	6229	2751	5081	5716	8438	6328	3665	2072	7642	5029	6086	4912	6561	3533	3405	2352	4267	4450	4064	3976	5857	4891	7238	3827	3539
	J01G FLUOROQUINOLONES	J01G FLUOROQUINOLONES	Ciprofloxacin	Ciprofloxacin	CIPROBAY	FILM C.TABS 750 MG 10	FILM C.TABS 750 MG 10	999	93	333	419	529	640	803	407	1135	411	661	290	429	105	82	390	418	164	231	388	588	172	267	65	36
	J01G FLUOROQUINOLONES	J01G FLUOROQUINOLONES	Ciprofloxacin	Ciprofloxacin	CIPROCIN	TABS 250 MG 10	TABS 250 MG 10	43	163	70	8	75	36	17	23	56	248	81	18	76	0	0	16	0	0	23	0	27	0	45	0	0
	J01G FLUOROQUINOLONES	J01G FLUOROQUINOLONES	Ciprofloxacin	Ciprofloxacin	CIPROCIN	TABS 500 MG 10	TABS 500 MG 10	588	912	1280	924	861	597	516	540	537	612	361	933	364	427	448	637	452	479	1162	1395	516	1272	1589	1070	625
	J01G FLUOROQUINOLONES	J01G FLUOROQUINOLONES	Ciprofloxacin	Ciprofloxacin	CIPRODAR	FILM C.TABS 500 MG 10	FILM C.TABS 500 MG 10	19114	7112	11505	5394	2861	5559	9176	7560	9887	4115	1397	2023	4874	1707	957	1759	4596	4291	6902	3276	9224	6996	9532	8512	7032
	J01G FLUOROQUINOLONES	J01G FLUOROQUINOLONES	Ciprofloxacin	Ciprofloxacin	CIPROFLACIN	FILM C.TABS 500 MG 10	FILM C.TABS 500 MG 10	1817	16096	1008	2854	18577	10188	5154	7854	4842	5541	12374	4829	9191	4566	1365	4037	4012	10394	6418	7626	1963	3981	4395	4842	3726
	J01G FLUOROQUINOLONES	J01G FLUOROQUINOLONES	Ciprofloxacin	Ciprofloxacin	CIPROFLACIN	FILM C.TABS 750 MG 10	FILM C.TABS 750 MG 10	235	984	15	411	3263	2563	595	182	294	2134	813	1919	794	250	100	1900	805	992	33	506	18	786	1077	865	1178
	J01G FLUOROQUINOLONES	J01G FLUOROQUINOLONES	Ciprofloxacin	Ciprofloxacin	CIPROGEN	FILM C.TABS 500 MG 10	FILM C.TABS 500 MG 10	26149	33476	7081	22577	46380	33370	14027	36939	6710	21339	28233	17400	44937	19878	13579	23476	56068	22317	35804	31824	16608	21740	49356	29437	42843
	J01G FLUOROQUINOLONES	J01G FLUOROQUINOLONES	Ciprofloxacin	Ciprofloxacin	CIPROGRAM	FILM C.TABS 250 MG 10	FILM C.TABS 250 MG 10	352	462	1133	457	951	556	3693	402	11	161	411	363	4351	42	298	3	102	132	111	289	20	821	1346	91	280
	J01G FLUOROQUINOLONES	J01G FLUOROQUINOLONES	Ciprofloxacin	Ciprofloxacin	CIPROGRAM	FILM C.TABS 500 MG 10	FILM C.TABS 500 MG 10	11330	7966	6385	7780	10136	10963	16621	19510	8197	16317	16978	11371	6350	2152	2479	2061	2581	2145	6968	4393	12089	7161	12073	4187	3526
	J01G FLUOROQUINOLONES	J01G FLUOROQUINOLONES	Ciprofloxacin	Ciprofloxacin	CIPROGRAM	FILM C.TABS 750 MG 10	FILM C.TABS 750 MG 10	3698	1516	415	2662	2643	1296	5794	1412	1159	2890	2049	2376	204	319	223	236	324	188	297	2910	1989	1793	3639	713	430
	J01G FLUOROQUINOLONES	J01G FLUOROQUINOLONES	Ciprofloxacin	Ciprofloxacin	CIPROMAX	FILM C.TABS 250 MG 10	FILM C.TABS 250 MG 10	246	0	0	0	0	0	0	0	0	0	0	0	0	0	0	0	0	0	0	0	0	0	0	0	0
	J01G FLUOROQUINOLONES	J01G FLUOROQUINOLONES	Ciprofloxacin	Ciprofloxacin	CIPROMAX	FILM C.TABS 500 MG 10	FILM C.TABS 500 MG 10	11673	16680	2658	13140	15432	23818	20011	18840	13609	18335	28503	18443	19636	5838	8215	16588	28366	24630	22793	25337	9772	5485	29741	16295	13913
	J01G FLUOROQUINOLONES	J01G FLUOROQUINOLONES	Ciprofloxacin	Ciprofloxacin	CIPROMAX	FILM C.TABS 750 MG 10	FILM C.TABS 750 MG 10	1594	3881	525	1713	1945	5160	3930	3370	3828	3610	6828	3137	4148	6126	398	2606	5059	2659	5847	7544	2152	2844	5512	3799	2983
	J01G FLUOROQUINOLONES	J01G FLUOROQUINOLONES	Ciprofloxacin	Ciprofloxacin	CIPROMID	FILM C.TABS 500 MG 10	FILM C.TABS 500 MG 10	40	136	40	30	100	101	50	33	8	0	0	0	0	0	0	0	0	0	0	0	0	0	10	0	0
	J01G FLUOROQUINOLONES	J01G FLUOROQUINOLONES	Ciprofloxacin	Ciprofloxacin	CIPROPHARM	FILM C.TABS 250 MG 10	FILM C.TABS 250 MG 10	0	150	270	0	0	14	3798	188	58	385	608	100	165	625	0	90	928	159	2	56	106	334	616	311	241
	J01G FLUOROQUINOLONES	J01G FLUOROQUINOLONES	Ciprofloxacin	Ciprofloxacin	CIPROPHARM	FILM C.TABS 500 MG 10	FILM C.TABS 500 MG 10	39429	3740	27761	11107	23161	39719	24714	31705	8255	12584	31829	7567	11831	22288	10491	4436	34683	23012	13525	20648	18322	17795	22488	17271	11949
	J01G FLUOROQUINOLONES	J01G FLUOROQUINOLONES	Ciprofloxacin	Ciprofloxacin	CIPROQUIN	FILM C.TABS 500 MG 10	FILM C.TABS 500 MG 10	2664	2634	1070	3601	3818	5373	3725	3473	6554	1972	3504	947	806	868	154	2376	3698	3119	2265	1272	2849	3201	3515	3022	1593
	J01G FLUOROQUINOLONES	J01G FLUOROQUINOLONES	Ciprofloxacin	Ciprofloxacin	CIPROXE	FILM C.TABS 500 MG 10	FILM C.TABS 500 MG 10	81	408	0	0	0	0	0	204	0	28	0	0	0	0	0	0	0	0	0	30	0	0	0	0	0
	J01G FLUOROQUINOLONES	J01G FLUOROQUINOLONES	Ciprofloxacin	Ciprofloxacin	CIPROXEN	FILM C.TABS 250 MG 10	FILM C.TABS 250 MG 10	2255	4266	2705	2848	1926	3439	2023	902	2224	2754	2081	2004	767	4243	548	904	2023	204	902	2461	500	1701	1842	1878	1752
	J01G FLUOROQUINOLONES	J01G FLUOROQUINOLONES	Ciprofloxacin	Ciprofloxacin	CIPROXEN	FILM C.TABS 500 MG 10	FILM C.TABS 500 MG 10	43406	62849	34934	32150	57619	49275	37793	26774	46649	41103	74447	40135	48786	53559	17114	22778	62405	35204	40420	72069	10133	31714	32049	45199	28151
	J01G FLUOROQUINOLONES	J01G FLUOROQUINOLONES	Ciprofloxacin	Ciprofloxacin	CIPROXEN	FILM C.TABS 750 MG 10	FILM C.TABS 750 MG 10	15427	11611	8589	14192	19108	15364	11886	7141	11244	15773	16429	7008	15721	18404	3524	5931	12400	6476	17875	15789	3176	5816	7066	16196	8771
	J01G FLUOROQUINOLONES	J01G FLUOROQUINOLONES	Ciprofloxacin	Ciprofloxacin	EMICIPRO	TABS 500 MG 10	TABS 500 MG 10	1313	6217	2290	0	7932	1681	651	4619	1108	831	2032	1638	449	626	691	100	3632	1063	778	5425	494	1034	2878	993	162
	J01G FLUOROQUINOLONES	J01G FLUOROQUINOLONES	Ciprofloxacin	Ciprofloxacin	FLOXACIN	FILM C.TABS 500 MG 10	FILM C.TABS 500 MG 10	10834	3941	3862	5387	3258	12015	9953	2765	1809	10258	6802	4926	15779	3000	11960	1596	10751	13914	2221	3136	3060	2363	0	0	0
	J01G FLUOROQUINOLONES	J01G FLUOROQUINOLONES	Ciprofloxacin	Ciprofloxacin	NEOCIPRO	FILM C.TABS 500 MG 10	FILM C.TABS 500 MG 10	8251	5247	5887	3960	6342	3453	5686	5118	3746	5963	4114	954	5667	2188	4198	5182	8360	5550	9402	9388	8353	5995	8412	22836	9950
	J01G FLUOROQUINOLONES	J01G FLUOROQUINOLONES	Ciprofloxacin	Ciprofloxacin	OMACIP	C.TAB 500 MG 10	C.TAB 500 MG 10	4052	3007	7202	4883	3371	13910	11666	6604	7681	9309	12089	7665	8226	9956	1908	5762	7906	6739	6329	5372	5668	10091	8423	7302	5133
	J01G FLUOROQUINOLONES	J01G FLUOROQUINOLONES	Ciprofloxacin	Ciprofloxacin	QUINOX	FILM C.TABS 250 MG 10	FILM C.TABS 250 MG 10	517	209	237	828	945	432	310	333	326	382	435	1751	209	648	1359	262	276	364	175	48	150	0	491	531	457
	J01G FLUOROQUINOLONES	J01G FLUOROQUINOLONES	Ciprofloxacin	Ciprofloxacin	QUINOX	FILM C.TABS 500 MG 10	FILM C.TABS 500 MG 10	20814	22013	1960	13905	21845	32310	16633	14703	9481	17418	30466	13389	11025	9822	5738	11873	21853	24695	8865	19038	8541	14827	25734	7540	12397
	J01G FLUOROQUINOLONES	J01G FLUOROQUINOLONES	Ciprofloxacin	Ciprofloxacin	QUINOX	FILM C.TABS 750 MG 10	FILM C.TABS 750 MG 10	6661	3604	1723	4169	5748	6973	4117	2568	3389	4077	7490	2274	3174	2650	1712	2905	2222	6116	3808	3140	2860	1517	5296	1817	1499
	J01G FLUOROQUINOLONES	J01G FLUOROQUINOLONES	Ciprofloxacin	Ciprofloxacin	SARF	FILM C.TABS 250 MG 10	FILM C.TABS 250 MG 10	0	0	0	37	2	45	0	0	0	15	0	73	0	9	0	0	17	28	0	0	0	85	34	0	0
	J01G FLUOROQUINOLONES	J01G FLUOROQUINOLONES	Ciprofloxacin	Ciprofloxacin	SARF	FILM C.TABS 500 MG 10	FILM C.TABS 500 MG 10	5355	6537	1606	6019	4675	6344	6999	570	1970	2659	5264	3064	1613	1693	614	317	2335	1386	1477	1968	2179	2244	720	1336	982
	J01G FLUOROQUINOLONES	J01G FLUOROQUINOLONES	Ciprofloxacin	Ciprofloxacin	SARF	FILM C.TABS 750 MG 10	FILM C.TABS 750 MG 10	777	207	127	159	305	155	149	107	358	334	610	110	81	57	2	112	364	111	14	90	90	96	0	0	80
	J01G FLUOROQUINOLONES	J01G FLUOROQUINOLONES	Levofloxacin	Levofloxacin	ADVAQUIN	FILM C.TABS 500 MG 5	FILM C.TABS 500 MG 5	3243	4938	452	3457	5295	4457	5402	2542	3583	3832	4384	2405	4102	1664	1924	1562	1772	2197	1844	278	216	0	0	0	0
	J01G FLUOROQUINOLONES	J01G FLUOROQUINOLONES	Levofloxacin	Levofloxacin	LEVACIN	FILM C.TABS 500 MG 5	FILM C.TABS 500 MG 5	20	1405	1160	0	995	5725	10035	340	53	1206	246	39	0	1600	50	570	0	0	100	0	0	0	0	0	0
	J01G FLUOROQUINOLONES	J01G FLUOROQUINOLONES	Levofloxacin	Levofloxacin	LEVACIN	FILM C.TABS 750 MG 5	FILM C.TABS 750 MG 5	20	800	860	0	0	2165	2436	88	503	367	379	65	73	1150	0	570	0	0	0	0	0	0	0	0	0
	J01G FLUOROQUINOLONES	J01G FLUOROQUINOLONES	Levofloxacin	Levofloxacin	LEVAQUIN	FILM C.TABS 500 MG 5	FILM C.TABS 500 MG 5	2574	2904	3613	2966	2292	4690	4700	1735	2259	3773	3255	1390	4422	2359	3708	1160	3054	1746	1659	1107	3296	3174	5015	4156	4572
	J01G FLUOROQUINOLONES	J01G FLUOROQUINOLONES	Levofloxacin	Levofloxacin	LEVOFLOX	FILM C.TABS 500 MG 5	FILM C.TABS 500 MG 5	14638	11729	10085	6509	15825	27885	19288	23263	22108	23751	21742	18774	21254	9903	12720	10699	17882	25744	18624	15320	21290	22063	20897	17029	13783
	J01G FLUOROQUINOLONES	J01G FLUOROQUINOLONES	Levofloxacin	Levofloxacin	LEVOFLOXACIN SAND	FILM C.TABS 500 MG 5	FILM C.TABS 500 MG 5	7449	8805	6080	3915	1238	709	1085	305	540	3076	5034	1230	774	620	269	200	3514	1315	596	1936	185	160	2519	2094	3458
	J01G FLUOROQUINOLONES	J01G FLUOROQUINOLONES	Levofloxacin	Levofloxacin	LEVONIC	FILM C.TABS 500 MG 5	FILM C.TABS 500 MG 5	673	1	0	6	0	54	582	84	1823	2424	3893	2784	3018	1617	2144	1066	2310	2926	1801	4669	587	1887	1515	4543	1996
	J01G FLUOROQUINOLONES	J01G FLUOROQUINOLONES	Levofloxacin	Levofloxacin	LEVONIC	FILM C.TABS 750 MG 5	FILM C.TABS 750 MG 5	0	0	0	0	0	0	3	0	550	719	559	431	214	423	576	196	771	813	3524	2195	130	368	1141	825	560
	J01G FLUOROQUINOLONES	J01G FLUOROQUINOLONES	Levofloxacin	Levofloxacin	LEVOX	FILM C.TABS 500 MG 5	FILM C.TABS 500 MG 5	10633	16867	7103	16966	14939	26066	18488	24757	13952	14460	26612	10655	17679	19750	4089	11201	22543	19569	18684	19919	14803	2924	275	45463	20838
	J01G FLUOROQUINOLONES	J01G FLUOROQUINOLONES	Levofloxacin	Levofloxacin	LEVOX	FILM C.TABS 750 MG 5	FILM C.TABS 750 MG 5	7813	8224	2726	6478	6268	11260	8401	13761	9404	5962	11270	7981	6250	10230	887	5433	12545	6807	3826	13781	9078	429	498	17481	11696
	J01G FLUOROQUINOLONES	J01G FLUOROQUINOLONES	Levofloxacin	Levofloxacin	NEVOTIC	FILM C.TABS 500 MG 7	FILM C.TABS 500 MG 7	0	0	0	0	2847	4234	4994	3161	2682	9321	10430	5628	4276	4480	2250	1818	5459	7124	2949	3681	5352	6619	8058	7703	3732
	J01G FLUOROQUINOLONES	J01G FLUOROQUINOLONES	Levofloxacin	Levofloxacin	TAVANIC	FILM C.TABS 250 MG 5	FILM C.TABS 250 MG 5	426	227	215	76	589	243	740	251	77	253	255	579	175	265	52	50	25	0	0	0	0	0	0	0	0
	J01G FLUOROQUINOLONES	J01G FLUOROQUINOLONES	Levofloxacin	Levofloxacin	TAVANIC	FILM C.TABS 500 MG 5	FILM C.TABS 500 MG 5	30170	26061	10593	15509	24072	28892	31786	39207	7087	11120	13541	16352	18473	9967	9522	10859	18261	21576	13628	21796	20531	25195	26278	22370	27761
	J01G FLUOROQUINOLONES	J01G FLUOROQUINOLONES	Levofloxacin Hemihydrate	Levofloxacin Hemihydrate	LEVANIX	FILM C.TABS 500 MG 5	FILM C.TABS 500 MG 5	0	0	0	0	0	3338	1242	1604	437	2843	1603	62	1282	807	6167	2492	982	7365	8043	4075	2057	2764	7951	5497	6909
	J01G FLUOROQUINOLONES	J01G FLUOROQUINOLONES	Levofloxacin Hemihydrate	Levofloxacin Hemihydrate	LEVANIX	FILM C.TABS 500 MG 7	FILM C.TABS 500 MG 7	0	0	0	0	0	1410	3870	903	110	508	1600	0	405	2512	1542	1130	1114	3028	826	1717	1964	3674	5220	2787	2747
	J01G FLUOROQUINOLONES	J01G FLUOROQUINOLONES	Levofloxacin Hemihydrate	Levofloxacin Hemihydrate	LEVON	FILM C.TABS 500 MG 5	FILM C.TABS 500 MG 5	0	776	2169	1754	2193	3569	3383	1429	2462	3185	5026	5098	6822	5827	0	6733	5792	5436	9713	260	16419	4911	12825	7208	7321
	J01G FLUOROQUINOLONES	J01G FLUOROQUINOLONES	Levofloxacin Hemihydrate	Levofloxacin Hemihydrate	LEVON	FILM C.TABS 750 MG 5	FILM C.TABS 750 MG 5	0	683	1125	1461	1945	1897	4104	726	1558	1973	4042	2370	1755	4829	150	1944	3551	4193	4463	140	5811	2683	6380	5029	3636
	J01G FLUOROQUINOLONES	J01G FLUOROQUINOLONES	Levofloxacin Hemihydrate	Levofloxacin Hemihydrate	PRINCEOXIN	TABS 500 MG 5	TABS 500 MG 5	0	0	0	0	0	0	0	0	0	0	0	0	0	0	0	0	0	0	0	0	0	2079	1077	2078	968
	J01G FLUOROQUINOLONES	J01G FLUOROQUINOLONES	Levofloxacin Hemihydrate	Levofloxacin Hemihydrate	TAVFLOX	FILM C.TABS 500 MG 5	FILM C.TABS 500 MG 5	0	0	0	0	0	648	3796	1252	1331	3436	4649	4514	4416	2316	2895	773	3662	2191	2965	3603	1197	6662	6744	3371	4730
	J01G FLUOROQUINOLONES	J01G FLUOROQUINOLONES	Moxifloxacin	Moxifloxacin	AVALOX	FILM C.TABS 400 MG 5	FILM C.TABS 400 MG 5	1161	460	1118	974	658	201	412	43	0	26	1939	1275	2789	153	971	630	453	673	1699	794	688	116	90	208	272
	J01G FLUOROQUINOLONES	J01G FLUOROQUINOLONES	Moxifloxacin	Moxifloxacin	AVALOX	FILM C.TABS 400 MG 7	FILM C.TABS 400 MG 7	1188	492	716	1155	1202	1318	1049	1203	3786	1384	969	1100	1355	140	1676	493	865	472	514	345	71	86	0	0	0
	J01G FLUOROQUINOLONES	J01G FLUOROQUINOLONES	Moxifloxacin	Moxifloxacin	FLOMOCIN	FILM C.TABS 400 MG 5	FILM C.TABS 400 MG 5	0	0	0	0	0	0	0	0	0	0	0	0	0	0	0	0	0	1282	2217	1779	3047	1764	4785	2283	2132
	J01G FLUOROQUINOLONES	J01G FLUOROQUINOLONES	Moxifloxacin	Moxifloxacin	FLOMOCIN	FILM C.TABS 400 MG 7	FILM C.TABS 400 MG 7	0	0	0	0	0	0	0	0	0	0	0	0	0	0	0	0	0	776	1830	1183	2437	1760	2403	3002	2401
	J01G FLUOROQUINOLONES	J01G FLUOROQUINOLONES	Moxifloxacin	Moxifloxacin	MAXIM	FILM C.TABS 400 MG 5	FILM C.TABS 400 MG 5	10186	17535	8314	16661	13676	15741	15765	12184	10507	16197	27712	13538	17654	21320	4203	7306	19299	16029	21436	16917	11479	9101	14617	14448	10573
	J01G FLUOROQUINOLONES	J01G FLUOROQUINOLONES	Moxifloxacin	Moxifloxacin	MAXIM	FILM C.TABS 400 MG 7	FILM C.TABS 400 MG 7	9253	13568	6594	5767	19975	8093	10826	8086	11576	13304	14702	6601	10317	17266	3320	3275	10823	5604	12598	14358	3628	7342	9259	10591	9467
	J01G FLUOROQUINOLONES	J01G FLUOROQUINOLONES	Moxifloxacin	Moxifloxacin	MOXICAN	FILM C.TABS 400 MG 7	FILM C.TABS 400 MG 7	0	0	0	0	314	893	111	167	433	3305	2023	986	2609	632	1260	180	1739	3485	1868	2636	1982	1325	1090	4724	1577
	J01G FLUOROQUINOLONES	J01G FLUOROQUINOLONES	Moxifloxacin	Moxifloxacin	MOXIFLOX	FILM C.TABS 400 MG 5	FILM C.TABS 400 MG 5	2598	2792	1060	2198	2703	6084	5928	1537	4498	6636	6659	6349	4654	5521	1550	1033	6132	5183	7277	4942	4467	1157	12625	4887	3360
	J01G FLUOROQUINOLONES	J01G FLUOROQUINOLONES	Moxifloxacin	Moxifloxacin	MOXIFLOX	FILM C.TABS 400 MG 7	FILM C.TABS 400 MG 7	1505	1151	541	1256	1580	3877	2976	1591	2912	2199	3800	5690	3284	2459	959	1771	2713	3501	3375	2858	3676	2990	6610	3120	3000
	J01G FLUOROQUINOLONES	J01G FLUOROQUINOLONES	Moxifloxacin	Moxifloxacin	MOXIVE	FILM C.TABS 400 MG 5	FILM C.TABS 400 MG 5	2507	3445	633	2152	3841	4474	4619	3722	2481	2681	7075	2337	2326	1504	85	2145	5049	3992	5645	5740	2158	2137	4602	4957	3336
	J01G FLUOROQUINOLONES	J01G FLUOROQUINOLONES	Moxifloxacin	Moxifloxacin	MOXIVE	FILM C.TABS 400 MG 7	FILM C.TABS 400 MG 7	4053	3766	721	2026	1103	3773	3933	3579	1790	2900	4693	2371	2921	2946	504	492	3432	3657	3929	3976	2050	2690	3282	4504	3243
	J02A SYST ANTIFUNGAL AGENTS	J02A SYST ANTIFUNGAL AGENTS	Fluconazole	Fluconazole	CANDIVAST	CAPS 150 MG 1	CAPS 150 MG 1	7582	3515	8936	2026	8455	9082	3592	17395	4776	2473	1990	12232	8551	3334	6143	4887	6231	6890	4136	16213	2899	8939	4337	13304	4052
	J02A SYST ANTIFUNGAL AGENTS	J02A SYST ANTIFUNGAL AGENTS	Fluconazole	Fluconazole	CANDIVAST	CAPS 50 MG 7	CAPS 50 MG 7	0	10	0	0	0	0	0	429	10	32	0	145	5	0	327	0	12	40	737	45	245	125	0	40	6
	J02A SYST ANTIFUNGAL AGENTS	J02A SYST ANTIFUNGAL AGENTS	Fluconazole	Fluconazole	DIFLUCAN	CAPS 150 MG 1	CAPS 150 MG 1	32678	9109	20535	24116	23841	28900	18661	23408	36877	26833	22687	21811	28574	8147	26225	16007	16300	22643	13864	21410	32603	31553	29910	20348	26223
	J02A SYST ANTIFUNGAL AGENTS	J02A SYST ANTIFUNGAL AGENTS	Fluconazole	Fluconazole	DIFLUCAN	CAPS 200 MG 7	CAPS 200 MG 7	10	0	0	0	0	0	0	0	0	0	0	0	0	0	0	400	0	0	0	0	0	0	0	0	0
	J02A SYST ANTIFUNGAL AGENTS	J02A SYST ANTIFUNGAL AGENTS	Fluconazole	Fluconazole	DIFLUCAN	CAPS 50 MG 7	CAPS 50 MG 7	0	0	0	0	0	0	0	0	0	0	0	0	500	2	60	40	271	0	30	5	50	80	40	52	100
	J02A SYST ANTIFUNGAL AGENTS	J02A SYST ANTIFUNGAL AGENTS	Fluconazole	Fluconazole	DURACAN	CAPS 150 MG 1	CAPS 150 MG 1	34968	49373	25181	35464	77343	49907	52676	33196	48903	62423	83190	62378	57791	87622	19912	34752	82541	66241	80019	83188	26863	46963	45324	81887	59729
	J02A SYST ANTIFUNGAL AGENTS	J02A SYST ANTIFUNGAL AGENTS	Fluconazole	Fluconazole	FLOCAZOLE	CAPS 150 MG 1	CAPS 150 MG 1	20967	19171	6362	16410	17615	30197	23633	27176	15142	15503	41609	19964	25201	43279	2835	25472	27028	19601	33878	31924	13568	16778	26611	28022	21787
	J02A SYST ANTIFUNGAL AGENTS	J02A SYST ANTIFUNGAL AGENTS	Fluconazole	Fluconazole	FLUCAZOL	CAPS 150 MG 1	CAPS 150 MG 1	0	0	0	0	0	0	0	0	0	0	0	0	0	0	0	0	0	0	0	0	3503	9816	7034	5219	4605
	J02A SYST ANTIFUNGAL AGENTS	J02A SYST ANTIFUNGAL AGENTS	Fluconazole	Fluconazole	FLUCAZOL	CAPS 50 MG 7	CAPS 50 MG 7	0	0	0	0	0	0	0	0	0	0	0	0	0	0	0	0	0	370	572	117	150	57	100	190	0
	J02A SYST ANTIFUNGAL AGENTS	J02A SYST ANTIFUNGAL AGENTS	Fluconazole	Fluconazole	FLUCORAL	CAPS 150 MG 1	CAPS 150 MG 1	50	186	34	500	0	0	0	0	0	0	0	0	0	0	0	0	0	0	0	0	0	0	0	0	0
	J02A SYST ANTIFUNGAL AGENTS	J02A SYST ANTIFUNGAL AGENTS	Fluconazole	Fluconazole	FLUCORAL	CAPS 50 MG 7	CAPS 50 MG 7	0	0	0	500	0	0	0	0	0	0	0	0	0	0	0	0	0	0	0	0	0	0	0	0	0
	J02A SYST ANTIFUNGAL AGENTS	J02A SYST ANTIFUNGAL AGENTS	Fluconazole	Fluconazole	FUNGIMID	CAPS 150 MG 1	CAPS 150 MG 1	12	58	30	122	0	0	0	9	44	0	0	0	0	0	0	0	0	0	0	0	0	0	0	0	0
	J02A SYST ANTIFUNGAL AGENTS	J02A SYST ANTIFUNGAL AGENTS	Fluconazole	Fluconazole	FUNZOL	CAPS 150 MG 1	CAPS 150 MG 1	5620	5809	3624	5985	7452	10805	1256	13	17113	8570	9510	9695	7983	8347	7307	6133	9509	8086	13725	14561	9499	8387	10151	6440	5779
	J02A SYST ANTIFUNGAL AGENTS	J02A SYST ANTIFUNGAL AGENTS	Fluconazole	Fluconazole	ORAMAX	CAPS 150 MG 1	CAPS 150 MG 1	758	105	170	0	0	0	0	0	0	1740	1834	874	299	562	1086	540	537	186	83	156	129	154	602	80	260
	J05B ANTIVIRALS OTHER	J05B ANTIVIRALS OTHER	Oseltamivir	Oseltamivir	OSELTA	CAPS 75 MG 10	CAPS 75 MG 10	827	218	600	103	1330	3142	2394	11824	996	1969	2091	709	2283	4220	3270	4707	1544	2560	9118	5784	2536	5036	2974	5727	4198
	J05B ANTIVIRALS OTHER	J05B ANTIVIRALS OTHER	Oseltamivir	Oseltamivir	TAMIFLU	CAPS 30 MG 30	CAPS 30 MG 30	60	100	0	50	18	0	290	52	1	0	0	0	0	0	0	0	0	0	0	0	0	0	0	0	0
	J05B ANTIVIRALS OTHER	J05B ANTIVIRALS OTHER	Oseltamivir	Oseltamivir	TAMIFLU	CAPS 75 MG 10	CAPS 75 MG 10	0	0	0	0	0	0	0	0	0	0	0	2000	3005	560	150	320	306	44	755	0	3600	1210	610	1945	10
	J08B ANAEROBICIDES	J08B ANAEROBICIDES	Metronidazole	Metronidazole	AMRIZOLE	TABS 250 MG 20	TABS 250 MG 20	1240	1040	3223	2942	3840	4136	206	3006	5703	6450	4488	7211	1267	2801	2409	1244	4501	4797	2504	3345	1482	3085	1731	5587	2429
	J08B ANAEROBICIDES	J08B ANAEROBICIDES	Metronidazole	Metronidazole	FLAZOL	SUSP 125 MG 1 120 ML	SUSP 125 MG 1 120 ML	48844	37747	864	3402	94768	139813	22714	6564	641	124077	46953	44121	28316	31720	14049	32041	51329	53128	24299	28610	23758	28185	60320	30090	29497
	P01A AMOEBICIDES	P01A AMOEBICIDES	Diloxanide Furoate, Metronidazole	Diloxanide Furoate, Metronidazole	FURAZOL	TABS 20	TABS 20	3523	2477	4427	3349	1614	839	3510	2063	2275	1319	1892	2894	1107	1511	2197	3389	1752	1878	1258	2346	2129	1216	1094	2423	1283

## Sheet: DDD - Summary
	Defined Daily Dose Summary (In Grams)
	Overall
		2017_05	2017_06	2017_07	2017_08	2017_09	2017_10	2017_11	2017_12	2018_01	2018_02	2018_03	2018_04	2018_05	2018_06	2018_07	2018_08	2018_09	2018_10	2018_11	2018_12	2019_01	2019_02	2019_03	2019_04	2019_05
	DDD (in Grams)	18551572	14624036	9399101	13446914	18013051	22328836	21002284	17620076	15853644	16733089	21534344	13828868	13776648	10131892	6194091	7683270	15111838	15707545	16491002	18484359	13735916	14527027	19452824	18149472	13687547
	%Change in DDD in (Grams) compare to previous months		-0.211709	-0.357284	0.43066	0.339568	0.239592	-0.0594098	-0.16104	-0.100251	0.0554727	0.286932	-0.357823	-0.00377616	-0.26456	-0.388654	0.240419	0.96685	0.0394199	0.0498777	0.120875	-0.25689	0.0575943	0.339078	-0.0670007	-0.245843
													Policy Enforcement Date : 201805
	DDD by ATC3 Class (In Grams)
	ATC3 Class				2017_05	2017_06	2017_07	2017_08	2017_09	2017_10	2017_11	2017_12	2018_01	2018_02	2018_03	2018_04	2018_05	2018_06	2018_07	2018_08	2018_09	2018_10	2018_11	2018_12	2019_01	2019_02	2019_03	2019_04	2019_05
	J01C BROAD SPECTRUM PENICILLIN				8639695	7236026	3661097	5522675	7910554	9566455	10587444	8723704	7726608	6570976	9516135	5566516	5150099	3427082	2027612	2683353	5449665	5769070	7800075	8642881	5485958	6762835	8833293	8590362	5566525
	J01F MACROLIDES & SIMILAR TYPE	J01F MACROLIDES & SIMILAR TYPE	J01F MACROLIDES & SIMILAR TYPE	J01F MACROLIDES & SIMILAR TYPE	2592964	1619152	1540118	1702979	2499755	3325473	3216010	2610350	2820795	2831792	3216440	2115977	2475424	1520223	884307	888494	1935722	2186677	2387511	2757140	2269442	2404400	2869592	2575166	2009434
	J01G FLUOROQUINOLONES	J01G FLUOROQUINOLONES	J01G FLUOROQUINOLONES	J01G FLUOROQUINOLONES	2013511	1967361	1110873	1459635	2211645	2556076	2206423	1904004	1638254	1973627	2770690	1580434	2040692	1753640	867521	1108940	2389282	2008940	1988868	2189756	1531104	1513801	2282937	2237553	1768267
	G01A TRICHOMONACIDES				1703109	1232915	1249213	2240661	1928091	2428257	1755809	1448338	1151324	1362415	1973321	1584455	1266681	1184816	974085	1496086	2095761	2104914	1555896	1734378	1262212	1245695	1934291	1697258	1753455
	J01D CEPHALOSPORINS & COMBS	J01D CEPHALOSPORINS & COMBS	J01D CEPHALOSPORINS & COMBS	J01D CEPHALOSPORINS & COMBS	2099664	1514668	1112092	1311483	2015117	2855596	2177800	2209058	1620333	1825784	2519401	1741720	1719873	1506245	809212	800843	1956574	2322354	1610298	1761182	1815560	1786487	2350626	1820684	1563876
	J01A TETRACYCLINES & COMBS	J01A TETRACYCLINES & COMBS	J01A TETRACYCLINES & COMBS	J01A TETRACYCLINES & COMBS	1143860	722690	491250	948430	1033210	1100280	816363	538504	652253	704380	965162	812111	812267	398657	388801	449464	882202	960875	776098	1083163	1107244	509295	744907	856046	683098
	G04A URINARY ANTI-INFECTIVES	G04A URINARY ANTI-INFECTIVES	G04A URINARY ANTI-INFECTIVES	G04A URINARY ANTI-INFECTIVES	86550	107510	121700	87130	41850	12110	790	12360	47350	1015860	261170	144790	60010	87090	122160	42730	99880	63610	46810	73590	49020	56850	115280	74600	125780
	J02A SYST ANTIFUNGAL AGENTS	J02A SYST ANTIFUNGAL AGENTS	J02A SYST ANTIFUNGAL AGENTS	J02A SYST ANTIFUNGAL AGENTS	77048	65514	48656	64344	101029	96669	74864	76649	92160	88213	120617	95470	97183	113473	48308	68713	107105	93455	111623	125883	67577	92402	93223	116969	92012
	J08B ANAEROBICIDES	J08B ANAEROBICIDES	J08B ANAEROBICIDES	J08B ANAEROBICIDES	101821	78961	12471	16611	202336	293413	46115	23148	20292	269654	108866	112279	60855	72777	36128	68229	117661	122246	56945	68370	52456	66653	126410	78803	67091
	J01E TRIMETHOPRIM COMBS	J01E TRIMETHOPRIM COMBS	J01E TRIMETHOPRIM COMBS	J01E TRIMETHOPRIM COMBS	79460	70944	36826	83220	58402	76560	97596	9028	73222	77026	67042	53854	64172	39960	12998	42246	64064	57376	104158	12840	58986	54136	81428	57210	33548
	J05B ANTIVIRALS OTHER	J05B ANTIVIRALS OTHER	J05B ANTIVIRALS OTHER	J05B ANTIVIRALS OTHER	4495	1690	3000	815	6758	15710	13710	59432	4986	9845	10455	13545	26440	23900	17100	25135	9250	13020	49365	28920	30680	31230	17920	38360	21040
	P01A AMOEBICIDES	P01A AMOEBICIDES	P01A AMOEBICIDES	P01A AMOEBICIDES	9395	6605	11805	8931	4304	2237	9360	5501	6067	3517	5045	7717	2952	4029	5859	9037	4672	5008	3355	6256	5677	3243	2917	6461	3421
	DDD by Molecules (In Grams)
	Molecule				2017_05	2017_06	2017_07	2017_08	2017_09	2017_10	2017_11	2017_12	2018_01	2018_02	2018_03	2018_04	2018_05	2018_06	2018_07	2018_08	2018_09	2018_10	2018_11	2018_12	2019_01	2019_02	2019_03	2019_04	2019_05
	Amoxicillin, Clavulanic Acid				5257598	4690149	1769403	2781792	4088903	5687657	6523536	5753317	4179562	3785157	6742182	3465657	3505542	2352115	1376946	1758183	3880097	3994288	4981548	6353172	3180933	4672368	6063138	6116382	3847234
	Metronidazole	Metronidazole	Metronidazole	Metronidazole	1804930	1311876	1261684	2257272	2130427	2721670	1801924	1471486	1171616	1632069	2082187	1696734	1327536	1257593	1010213	1564315	2213422	2227160	1612841	1802748	1314668	1312348	2060701	1776061	1820546
	Amoxicillin				3382097	2545877	1891694	2740883	3821651	3878798	4063908	2970387	3547046	2785819	2773953	2100859	1644557	1074967	650666	925170	1569568	1774782	2818527	2289709	2305025	2090467	2770155	2473980	1719291
	Cefuroxime Axetil	Cefuroxime Axetil	Cefuroxime Axetil	Cefuroxime Axetil	1837587	1391324	1023396	1163138	1903403	2696201	1826301	1898388	1387427	1575521	2210628	1505037	1494934	1339776	731879	734514	1730028	2043628	1376723	1457729	1523969	1545606	2033274	1457332	1314672
	Azithromycin	Azithromycin	Azithromycin	Azithromycin	1351722	1007075	901023	969298	1521975	1783402	1732836	1464386	1953394	1720743	1964652	1118407	958532	698601	317371	450207	901702	897645	1069648	1537995	1269682	1333991	1354351	1298910	1021962
	Ciprofloxacin	Ciprofloxacin	Ciprofloxacin	Ciprofloxacin	1412445	1272561	753098	963139	1520792	1612701	1265624	1093213	1019320	1181658	1713807	906990	1253569	990551	523231	691484	1526175	1140692	1125392	1337932	758241	871828	1362265	1104562	905863
	Clarithromycin	Clarithromycin	Clarithromycin	Clarithromycin	1104391	491574	567776	624623	875364	1385095	1318800	1027701	774220	1005649	1157317	940670	1407166	729376	516351	367400	941840	1171900	1222989	1127162	893696	961815	1390472	1186702	900451
	Doxycycline	Doxycycline	Doxycycline	Doxycycline	1143860	722690	491250	948430	1033210	1100280	775960	525680	606040	638750	945060	754020	706540	357830	378610	415080	850760	924320	731100	1010670	1069320	427520	684290	808430	607510
	Levofloxacin	Levofloxacin	Levofloxacin	Levofloxacin	406813	431798	222863	295415	391692	623324	574939	587788	354420	436951	558744	372568	428008	357946	198983	245929	484827	482384	360448	470713	411064	329326	351194	669492	480084
	Moxifloxacin	Moxifloxacin	Moxifloxacin	Moxifloxacin	194253	253999	115629	181353	273608	258178	265885	189812	230909	289344	400234	234731	280517	306591	88078	99047	291669	258260	360168	328352	206103	184726	342103	315502	236181
	Cefdinir	Cefdinir	Cefdinir	Cefdinir	165109	80331	19325	56279	72678	95182	207026	213017	131478	176015	261860	178660	172234	140844	61110	46944	192753	226713	167877	280055	255678	211306	303169	305882	187511
	Levofloxacin Hemihydrate	Levofloxacin Hemihydrate	Levofloxacin Hemihydrate	Levofloxacin Hemihydrate	0	9003	19283	19728	25553	61873	99975	33191	33605	65674	97905	66145	78598	98552	57229	72480	86611	127604	142860	52759	155696	127921	227375	147997	146139
	Nitrofurantoin	Nitrofurantion	Nitrofurantion	Nitrofurantion	86550	107510	121700	87130	41850	12110	790	12360	47350	1015860	261170	144790	60010	87090	122160	42730	99880	63610	46810	73590	49020	56850	115280	74600	125780
	Fluconazole	Fluconazole	Fluconazole	Fluconazole	77048	65514	48656	64344	101029	96669	74864	76649	92160	88213	120617	95470	97183	113473	48308	68713	107105	93455	111623	125883	67577	92402	93223	116969	92012
	Minocycline	Minocycline	Minocycline	Minocycline	0	0	0	0	0	0	40403	12824	46213	65630	20102	58091	105727	40827	10191	34384	31442	36555	44998	72493	37924	81775	60617	47616	75588
	Azithromycin Dihydrate	Azithromycin Dihydrate	Azithromycin Dihydrate	Azithromycin Dihydrate	33835	44155	29395	31810	53740	51260	72850	9865	78595	52000	51725	26300	48900	15370	19825	18735	40930	50100	37550	16265	53170	32920	44365	35670	66775
	Cefalexin (Cephalexin)	Cefalexin (Cephalexin)	Cefalexin (Cephalexin)	Cefalexin (Cephalexin)	96968	43013	69371	92066	39036	64213	144473	97653	101428	74248	46913	58023	52705	25625	16223	19385	33793	52013	65698	23398	35913	29575	14183	57470	61693
	Sulfamethoxazole, Trimethoprim	Sulfamethoxazole, Trimethoprim	Sulfamethoxazole, Trimethoprim	Sulfamethoxazole, Trimethoprim	79460	70944	36826	83220	58402	76560	97596	9028	73222	77026	67042	53854	64172	39960	12998	42246	64064	57376	104158	12840	58986	54136	81428	57210	33548
	Oseltamivir	Oseltamivir	Oseltamivir	Oseltamivir	4495	1690	3000	815	6758	15710	13710	59432	4986	9845	10455	13545	26440	23900	17100	25135	9250	13020	49365	28920	30680	31230	17920	38360	21040
	Clindamycin	Clindamycin	Clindamycin	Clindamycin	103016	76348	41924	77248	48676	105716	91524	108398	14586	53400	42746	30600	60826	76876	30760	52152	51250	67032	57324	75718	52894	75674	80404	53884	20246
	Diloxanide Furoate, Metronidazole	Diloxanide Furoate, Metronidazole	Diloxanide Furoate, Metronidazole	Diloxanide Furoate, Metronidazole	9395	6605	11805	8931	4304	2237	9360	5501	6067	3517	5045	7717	2952	4029	5859	9037	4672	5008	3355	6256	5677	3243	2917	6461	3421
	DDD by Products (In Grams)
	Product	2017_05	2017_06	2017_07	2017_08	2017_09	2017_10	2017_11	2017_12	2018_01	2018_02	2018_03	2018_04	2018_05	2018_06	2018_07	2018_08	2018_09	2018_10	2018_11	2018_12	2019_01	2019_02	2019_03	2019_04	2019_05
	KLAVOX	1087175	1567953	142103	613607	972723	1895191	1917561	1440233	1654070	947570	3157252	861142	969785	485256	186371	606484	1202128	1223008	1485299	1921797	660495	1017744	2469735	1720651	1187272
	ANAZOL	541728	267422	229683	437611	473567	316162	423355	322067	206234	302972	596567	427038	288212	235870	263467	331708	584725	381736	378145	449039	138605	310522	561016	649863	650804
	AUGMENTIN	657806	333397	529795	509129	487681	746158	748728	769812	778624	798171	712655	568702	818929	434784	227853	232710	319955	642105	683263	977867	820402	715467	807803	700315	617891
	MEGAMOX	1127336	438946	122829	421865	350742	572751	1277157	929306	489042	904888	847374	627605	762949	345130	93317	334022	773256	624063	1003843	1623282	501832	1175814	1120399	1503497	565414
	HYMOX	879189	1117278	501193	854373	1948654	1782959	1733871	43843	2079246	1322711	1213581	767693	675919	536732	50361	456359	742326	697058	1310688	83247	1315519	770893	1459232	921301	555166
	FLAGYL	166716	165000	373233	641430	80280	446962	665005	674919	428618	256600	345192	330891	278104	365380	274293	237307	409498	428257	431434	578923	349468	373250	456100	414318	445171
	CEFUTIL	499150	210810	376535	271210	536925	722815	606435	813725	235090	378450	623075	336085	439110	376835	208090	95880	568670	380925	361185	202900	551210	556790	534580	474145	381275
	ZINOXIMOR	442519	615363	70511	330631	655025	967456	534786	482811	464254	630917	762503	539189	484365	339318	118433	331709	598080	992908	392217	589428	354648	395269	691271	378532	375788
	FLAZOL	570555	495034	320188	681684	1090183	1505913	429388	289661	330082	684254	751606	522615	408532	351493	213471	657942	761731	1034556	362371	500640	376009	343030	725693	414360	353041
	KLACID	290511	204821	165951	165560	227971	398304	560346	310206	283671	423309	483028	341874	414153	200753	106437	101682	231903	365754	507857	376992	257697	324690	529400	512992	346813
	AZIMAC	440735	267030	170080	371700	504110	406885	508440	302360	428240	354620	494815	267240	213765	182500	87140	125010	268460	230260	206305	223450	539990	373665	442335	425120	331755
	CURAM	503290	337366	84217	126283	409184	290581	584328	620563	117434	294112	648182	283349	161444	87230	76530	51650	109236	409420	241286	297566	65653	159718	216571	254928	316579
	DOXYCIN	152710	148050	115410	252460	206110	231000	208480	166040	117570	82960	176740	185010	129290	128320	92440	108510	181950	226390	211040	506420	269280	104600	216080	179250	313720
	AMOXIL	324980	87760	357080	499693	431965	478613	361885	348135	558095	280568	374225	145670	284115	112015	212363	166375	166175	264878	343135	262590	333763	350535	366695	182850	311188
	AZI-ONCE	242077	330994	178210	169158	381319	357576	331446	239542	428883	379027	557700	319406	240295	269092	56361	88429	235526	199026	322888	593021	122376	290774	246204	330867	308819
	RIAZOLE	258133	144103	132375	214145	266345	212446	234595	162418	154985	170270	202964	204863	224981	190802	127465	218210	295228	219915	297820	90108	336852	208990	265717	206701	285800
	AMOXYDAR	423040	278535	281685	211300	143375	620245	354990	486810	172065	191805	117690	96070	199130	42515	17115	25130	71985	241755	252800	294175	25920	3305	81750	213620	273275
	GLOCLAV	184367	597242	96314	87034	341908	364045	233919	783223	97799	159407	276357	318771	46144	412557	292421	191399	626803	222413	637180	719918	158036	417034	509615	316775	256646
	CLARIMAC	154658	42980	89194	119406	152124	188230	161700	105630	151522	157360	221746	166152	115402	64708	46690	77546	193508	155596	255122	148036	154434	127848	199136	196098	237538
	COAMOX	423300	578508	254664	296916	613860	637356	415128	462564	127644	114888	309732	159156	235392	207576	165648	80832	271764	326088	349188	155964	142776	201108	218436	293664	236484
	OXICLAV	10716	27180	8280	450	921	21963	46242	12246	18	273	294	1380	153	33	24	216	480	0	0	30	148400	440850	311138	426700	215713
	CIPROGEN	130745	167380	35405	112885	231900	166850	70135	184695	33550	106695	141165	87000	224685	99390	67895	117380	280340	111585	179020	159120	83040	108700	246780	147185	214215
	CIPROXEN	338371	411993	245851	274310	436220	370203	283168	189683	323135	330698	500656	258245	363756	416433	113370	160633	410083	225100	338418	484916	75735	206443	217845	352160	210918
	JULMENTIN	710525	538468	288600	308335	588086	472217	646229	89014	638616	262300	437926	459396	309522	347239	150569	134549	311792	296311	310795	355021	331327	334553	312347	268522	205573
	ZITHROMAX	354904	142546	324638	191602	310900	432634	338150	500605	707771	505310	350955	236754	237477	51584	67452	106030	118984	160068	210282	271698	348847	357940	376640	266130	197341
	LEVOX	111763	146015	55960	133415	121705	214780	155448	226993	140290	117015	217585	113133	135270	175475	27098	96753	206803	148898	122115	202953	142100	17838	5110	358423	191910
	ZINNAT	265688	113011	108155	211352	151423	322525	107380	120532	257018	199199	279440	127163	110044	249378	71736	85125	135503	142055	202861	216256	202221	189127	342323	177585	158184
	GLOMOX	302310	368770	58180	74950	328200	284690	273430	591070	125820	130900	320950	61870	120710	116170	34260	42510	98750	50710	295480	702150	68650	165730	229080	134770	156820
	OMACILLIN	119030	40150	52030	103890	89590	96080	152410	156020	105430	174020	88600	132830	53040	63280	121300	53860	97000	135750	114250	184210	159400	105790	121270	143870	149270
	VIBRAMYCIN	530570	147990	48370	122080	371730	291200	177220	163690	30020	183220	241090	172280	189730	75170	108110	92900	161580	242860	135060	178020	241760	61100	100400	336810	147880
	TAVANIC	151915	130873	53503	77735	121833	145068	160780	196663	35628	56233	68343	83208	92803	50498	47740	54420	91368	107880	68140	108980	102655	125975	131390	111850	138805
	EMDITIL	0	0	0	0	0	0	0	0	0	0	122920	88410	68790	70820	65540	51170	86550	103420	134030	82690	119120	155230	180150	149610	136320
	UVAMIN	86400	107510	121700	87130	41850	12110	790	12010	47350	1015860	261170	144790	60010	87090	122160	42730	99880	63610	46810	73590	49020	56850	115280	74600	125780
	CLAVODAR	317646	124178	131841	300509	175444	423037	402896	268603	155322	81573	45913	75149	146397	26535	161172	82237	221308	221687	219629	211608	304572	180561	52910	369408	122599
	MAXIM	115701	182651	87728	123674	208205	135356	154607	117522	133567	174113	241474	113897	160489	227462	44255	59455	172256	119373	195366	185091	82791	96899	137898	146377	119134
	TABOCINE	72470	138150	61290	105430	190280	201000	109920	55380	110950	125980	209400	133800	91550	59700	52810	125600	206740	169400	101610	145100	132050	25310	317160	217020	117820
	AMOCLAN	235437	146911	110760	117664	148354	264358	251348	377753	120993	221975	306497	109799	54827	0	22516	42509	43291	28760	47120	86533	8910	3340	0	210559	112825
	DAROXIME	150605	94810	184380	81340	79480	162140	139965	109300	104375	116125	44440	88390	100260	57060	47360	26550	63330	102710	80330	41750	89710	69250	118120	51170	112465
	CLARIXIN	200480	55062	81382	55132	220766	329616	184226	106190	13524	2254	2940	147826	397992	143164	102410	16548	159712	147294	40530	88004	165480	136192	192234	156590	110432
	REMOX	451238	98035	162753	186763	160550	134203	526685	522140	196085	215685	164225	514615	171295	29928	58795	55310	76080	82593	140718	268763	143755	262323	171238	194840	109060
	OMNICEF	165109	80331	19325	56279	56144	78426	180978	192711	97472	112275	151055	98855	94448	79512	20861	26172	68748	140007	115317	241918	68484	82571	151350	131562	102706
	ZAMUR	169600	132370	99470	54990	119480	170060	96020	149650	35720	42050	110180	71950	34100	52610	42400	20860	68330	76730	41960	56430	68300	73450	105780	132510	93880
	CIPROMAX	70935	112508	17228	78548	91748	157790	129530	119475	96755	118750	193725	115743	129290	75135	44060	102485	179773	143093	157818	183265	65000	48755	190045	109968	91938
	VULGA XR	0	0	0	0	0	0	40403	12824	46213	65630	20102	58091	105727	40827	10191	34384	31442	36555	44998	72493	37924	81775	60617	47616	75588
	QUINOX	155321	137618	23316	102863	154698	214928	114818	93608	73638	118623	209593	88378	79453	70605	44928	81808	126620	170255	73323	118860	64530	85513	169618	52656	74371
	PENAMOX	464170	298360	171280	434280	369790	174890	368780	534050	26920	212230	160750	142220	60040	52970	70250	61270	175540	166330	246860	321440	144370	287120	256210	508930	73070
	LEVOFLOX	73190	58645	50425	32545	79125	139425	96440	116315	110540	118755	108710	93870	106270	49515	63600	53495	89410	128720	93120	76600	106450	110315	104485	85145	68915
	NEGAZOLE	250943	228980	177370	254927	184860	205516	36900	6187	5737	186977	149016	174160	107260	89363	110593	106673	127507	128894	124950	166516	89514	54143	33007	44284	66853
	AZOLID	33835	44155	29395	31810	53740	51260	72850	9865	78595	52000	51725	26300	48900	15370	19825	18735	40930	50100	37550	16265	53170	32920	44365	35670	66775
	ZETRON	31660	11972	8572	11644	86015	176537	100348	51776	72395	195163	126640	68844	45792	21703	26325	23222	55791	84020	56781	67803	58832	69899	96430	108729	65895
	ZIMAX	112173	120872	76385	120577	116434	217815	271249	232491	171902	136485	320303	110272	99076	90070	16140	61257	110203	97258	188494	238082	79176	100219	160099	103244	65467
	LEVON	0	9003	19283	19728	25553	32073	47695	12590	23995	30723	55445	43265	47273	65353	1125	48245	55593	58628	82038	2350	125678	44678	111975	73758	63875
	SEFARIX	0	0	0	0	16534	16756	26048	20306	34006	63740	110805	79805	77786	61332	40249	17799	108872	75051	41983	28009	179569	116235	125939	160403	62456
	CIPROPHARM	197145	19075	139480	55535	115805	198630	133065	158995	41420	63883	160665	38085	59568	113003	52455	22405	175735	115458	67630	103380	91875	89810	113980	87133	60348
	CLARITT	49578	4018	228	8266	6839	11555	72453	107084	37399	80512	148562	61912	78327	14445	54747	10908	61219	178110	101871	166261	27713	23655	238334	83292	59936
	LEVANIX	0	0	0	0	0	26560	33300	14341	2955	17771	19215	310	9245	21619	41629	20370	12708	58021	45997	32394	24033	39538	76295	46994	53774
	U-CEF	66170	33060	66840	14750	59740	121930	65330	140090	35540	31950	58540	60060	50620	25530	37850	24230	65570	36590	36490	98350	39790	63130	53990	85200	53260
	RESCLAR	44926	35350	43064	35364	34888	78876	13356	46158	26614	49042	37520	6230	52472	18662	28952	44296	44702	77406	92344	58478	56322	107254	42126	141050	52836
	CIFLOX	95568	66545	22925	50718	64390	74033	56105	10875	136283	66105	95115	55090	59615	49165	46115	42505	64985	82930	51365	9045	80255	58025	78775	43065	51310
	NEOCIPRO	41255	26235	29435	19800	31710	17265	28430	25590	18730	29815	20570	4770	28335	10940	20990	25910	41800	27750	47010	46940	41765	29975	42060	114180	49750
	CLARITT XL	15981	0	0	2702	0	2044	0	0	0	0	12040	11669	10528	34083	13160	7042	13762	6419	23205	23401	10640	14532	60305	37219	48335
	DURACAN	26226	37030	18886	26598	58007	37430	39507	24897	36677	46817	62393	46784	43343	65717	14934	26064	61906	49681	60014	62391	20147	35222	33993	61415	44797
	CEPHADAR	44143	10410	29400	62050	21100	35550	40540	38705	10305	21403	15255	20293	13455	10930	3560	3030	14443	29715	39310	12620	18008	4740	710	41385	42290
	ZOCIN	21635	15805	35500	11790	32230	49750	44910	72950	25105	32925	23165	11080	17435	6810	19300	9030	24195	24695	13715	71615	7085	37160	22745	50520	41990
	E MOX	131586	117245	122568	113070	133102	172560	132498	148540	127288	99727	118607	90236	28258	43212	57679	38233	61614	60678	55938	56289	58395	63713	58572	65896	39477
	MOXIVE	40906	43587	8212	24942	26926	48781	50626	43663	24935	33705	68226	28282	32077	28142	3953	14169	49269	45559	55728	56532	25140	29515	45984	56313	39381
	MOXIFLOX	23525	22017	9087	19782	24575	57559	50472	18822	42874	48573	59895	71575	46258	44818	14463	17562	49651	50422	60010	44716	48067	26715	109395	46275	37800
	CIPRODAR	95570	35560	57525	26970	14305	27795	45880	37800	49435	20575	6985	10115	24370	8535	4785	8795	22980	21455	34510	16380	46120	34980	47660	42560	35160
	BACTRIM	52728	56448	5772	65928	43920	47338	77416	320	60626	65706	51112	39146	50982	34608	6542	32854	56862	52044	93428	1488	51352	32920	77336	51504	31588
	FLOMOCIN	0	0	0	0	0	0	0	0	0	0	0	0	0	0	0	0	0	11842	23895	17176	32294	21140	40746	32429	27467
	CIPROFLACIN	10848	87860	5153	17353	117358	70163	30233	40635	26415	43710	67968	38538	51910	24705	7575	34435	26098	59410	32338	41925	9950	25800	30053	30698	27465
	NEVOTIC	0	0	0	0	19929	29638	34958	22127	18774	65247	73010	39396	29932	31360	15750	12726	38213	49868	20643	25767	37464	46333	56406	53921	26124
	OMACIP	20260	15035	36010	24415	16855	69550	58330	33020	38405	46545	60445	38325	41130	49780	9540	28810	39530	33695	31645	26860	28340	50455	42115	36510	25665
	JULPHAMOX	200034	131434	176630	247421	153055	108658	110509	113599	151897	152338	179747	138555	46585	68390	20000	20543	69560	64805	28210	113895	39473	73623	20990	95540	24570
	TAVFLOX	0	0	0	0	0	3240	18980	6260	6655	17180	23245	22570	22080	11580	14475	3865	18310	10955	14825	18015	5985	33310	33720	16855	23650
	LEVAQUIN	12870	14520	18065	14830	11460	23450	23500	8675	11295	18865	16275	6950	22110	11795	18540	5800	15270	8730	8295	5535	16480	15870	25075	20780	22860
	CIPROGRAM	85265	52355	37871	60008	72881	65925	135793	109145	49706	103663	101286	75583	44158	13258	14813	12083	15590	12465	37346	44513	75413	51306	91023	26511	21555
	OSELTA	4135	1090	3000	515	6650	15710	11970	59120	4980	9845	10455	3545	11415	21100	16350	23535	7720	12800	45590	28920	12680	25180	14870	28635	20990
	DALACIN C	103016	76348	41924	77248	48676	105716	91524	108398	14586	53400	42746	30600	60826	76876	30760	52152	51250	67032	57324	75718	52894	75674	80404	53884	20246
	MINOCET	0	0	0	0	0	0	0	0	0	0	0	0	0	0	0	2973	15133	11655	10577	10128	7625	12500	25880	13582	19914
	DIFLUCAN	24579	6832	15401	18087	17881	21675	13996	17556	27658	20125	17015	16358	22306	6114	19774	14875	12699	16982	10451	16067	24540	23805	22503	15352	19842
	KEFLEX	31855	22925	14893	12958	3533	638	84998	30503	66143	27520	15903	22770	23900	11990	4168	15355	16000	19698	25763	10573	17515	24835	13473	16085	19403
	CIPROBAY	38936	14771	28206	32363	46286	39403	25646	14391	48448	29383	36346	28155	38486	18636	18275	15115	25453	24248	23476	23863	35090	27403	38418	19636	18128
	AMRIZOLE	9955	7857	26679	21567	32192	32051	10365	14194	34764	27092	33282	34447	15863	19581	20740	8723	30761	29802	12361	17510	19576	21941	17376	41431	17981
	LEVOFLOXACIN SAND	37245	44025	30400	19575	6190	3545	5425	1525	2700	15380	25170	6150	3870	3100	1345	1000	17570	6575	2980	9680	925	800	12595	10470	17290
	APO DOXY	90780	130600	72260	74330	171660	104980	87200	58480	160760	99980	131170	107230	96160	13160	6000	5310	5870	3400	5230	950	108690	59020	24150	73110	16880
	FLOCAZOLE	15725	14378	4772	12308	13211	22648	17725	20382	11357	11627	31207	14973	18901	32459	2126	19104	20271	14701	25409	23943	10176	12584	19958	21017	16340
	NEOMOX	7860	1360	1035	3853	1850	4170	330	4540	1850	2135	3738	3760	2765	1695	2873	3520	3588	875	598	980	2080	1805	2358	8313	15055
	CLARIDAR	124351	14139	39420	33040	7868	63549	37092	64465	38351	44602	22526	25368	120081	21798	10568	17739	17721	54542	45360	44662	85162	89735	70170	13699	14384
	LEVONIC	3365	5	0	30	0	270	2933	420	13240	17513	23658	17153	16695	11258	15040	6800	17333	20728	35435	39808	3910	12195	16133	28903	14180
	EMIMYCIN	37580	15420	21900	480	7600	0	940	90540	21140	14140	16260	2000	0	80920	20380	660	17440	9280	8580	22640	0	36080	31320	18420	13720
	OSPAMOX	78560	6950	7180	11190	61520	21730	48440	21640	2350	3700	31840	7340	2700	8060	5670	2060	6950	9350	29850	1970	13700	5630	2760	4050	12340
	MOXICAN	0	0	0	0	2198	6251	777	1169	3031	23135	14161	6902	18263	4424	8820	1260	12173	24395	13076	18452	13874	9275	7630	33068	11039
	MOXICLAV	0	0	0	0	0	0	0	0	0	0	0	1208	0	5775	525	1575	84	433	3945	3586	38530	26179	44184	51363	10238
	DOXYDAR	224820	137020	175600	361940	78610	249770	177220	64210	166560	119560	149800	125960	173140	75410	104700	59530	272220	253050	247670	163810	303660	168990	26000	150	9710
	CLAMYCIN	116718	68145	44926	70994	129059	114058	91133	36218	106092	65730	89376	95522	89117	56154	45311	31598	67977	67494	63735	69664	20664	17850	4200	9436	8680
	CIPROQUIN	13320	13170	5350	18005	19090	26865	18625	17365	32770	9860	17520	4735	4030	4340	770	11880	18490	15595	11325	6360	14245	16005	17575	15110	7965
	BACTAL	21915	19740	22825	26260	20935	8245	43860	13420	20645	18250	24695	10370	12960	7445	9080	13110	10075	12540	11815	12060	14895	3160	10135	10195	7630
	AZOMYCIN	83128	49286	59003	48677	87397	45235	47023	8312	65213	41968	46859	46231	34302	33412	9843	14944	27833	51078	40618	42516	27356	31159	9898	12535	6028
	SARF	32603	34238	8983	31381	25668	32996	36113	3653	12535	15838	30895	16328	8673	8916	3085	2425	14448	7833	7490	10515	11570	12153	3685	6680	5510
	KLARE	0	140	20930	40698	19838	41986	40992	88760	13580	33250	10682	8764	7910	8974	13692	2310	39914	18466	27622	55202	15316	10374	22470	15876	5138
	PRINCEOXIN	0	0	0	0	0	0	0	0	0	0	0	0	0	0	0	0	0	0	0	0	0	10395	5385	10390	4840
	ZEROX	0	0	0	0	0	0	0	0	0	0	0	0	0	0	0	0	0	0	0	0	0	0	0	1765	4667
	FUNZOL	4215	4357	2718	4489	5589	8104	942	10	12835	6428	7133	7271	5987	6260	5480	4600	7132	6065	10294	10921	7124	6290	7613	4830	4334
	CEFUZIME	189255	130475	90465	143340	239855	151625	188720	31580	180230	104950	135935	149960	154330	102290	89165	70170	101260	140895	84325	153345	98970	43360	7060	8580	3500
	FLUCAZOL	0	0	0	0	0	0	0	0	0	0	0	0	0	0	0	0	0	648	1001	205	2890	7462	5451	4247	3454
	FURAZOL	9395	6605	11805	8931	4304	2237	9360	5501	6067	3517	5045	7717	2952	4029	5859	9037	4672	5008	3355	6256	5677	3243	2917	6461	3421
	CIPROCIN	3048	4968	6575	4640	4493	3075	2623	2758	2825	3680	2008	4710	2010	2135	2240	3225	2260	2395	5868	6975	2648	6360	8058	5350	3125
	CANDIVAST	5687	2654	6702	1520	6341	6812	2694	13797	3600	1911	1493	9428	6422	2501	5179	3665	4694	5238	4392	12239	2603	6923	3253	10048	3050
	ERACID	1316	161	5131	511	4907	630	1470	7308	7245	3178	7441	8001	2674	1365	0	2191	5320	875	2023	6020	1316	4431	777	2030	2639
	DENACIF	0	0	0	0	0	0	0	0	0	0	0	0	0	0	0	0	0	0	0	0	0	0	0	335	2435
	TRIMOL	10654	5228	28340	14840	12280	21352	17588	5818	10822	8378	12452	13646	12940	5100	6442	9392	7202	5332	10730	11352	7634	21216	4092	5706	1960
	DURADOX	72510	20880	18320	32190	14820	22330	15920	17880	20180	27050	36860	29740	26670	6070	14550	23230	22400	29220	30490	16370	13880	8500	500	2090	1500
	AVALOX	14121	5744	10602	12955	11704	10231	9403	8636	26502	9818	16478	14075	23430	1745	16587	6601	8320	6669	12093	6385	3937	1182	450	1040	1360
	SUPRAZOLE	5320	3480	2156	5908	3000	2620	2316	2040	11196	3904	3560	2720	4584	5104	184	3752	3972	4000	5760	12	4644	472	1792	5104	896
	EMICIPRO	6565	31085	11450	0	39660	8405	3255	23095	5540	4155	10160	8190	2245	3130	3455	500	18160	5315	3890	27125	2470	5170	14390	4965	810
	ORAMAX	569	79	128	0	0	0	0	0	0	1305	1376	656	224	422	815	405	403	140	62	117	97	116	452	60	195
	TAMIFLU	360	600	0	300	108	0	1740	312	6	0	0	10000	15025	2800	750	1600	1530	220	3775	0	18000	6050	3050	9725	50
	ADVAQUIN	16215	24690	2260	17285	26475	22285	27010	12710	17915	19160	21920	12025	20510	8320	9620	7810	8860	10985	9220	1390	1080	0	0	0	0
	AZOMAX	65410	68570	48635	44150	3570	96970	91270	56350	53885	75245	44215	58580	70390	43430	34810	22285	60710	51240	30565	29810	86020	73175	0	0	0
	CEFOVEX	54600	61425	27040	55525	61475	77650	87665	50700	75200	71880	73595	43830	53315	65935	51305	28820	42735	67395	43325	16580	0	0	0	0	0
	CEPHALEX	2895	983	143	128	113	225	290	0	70	0	0	0	0	25	0	50	50	0	55	110	390	0	0	0	0
	CIPROMID	200	680	200	150	500	505	250	165	40	0	0	0	0	0	0	0	0	0	0	0	0	0	50	0	0
	CIPROXE	405	2040	0	0	0	0	0	1020	0	140	0	0	0	0	0	0	0	0	0	150	0	0	0	0	0
	CLAREX	59682	30506	44898	77742	38542	133112	125552	55888	47726	122458	93926	51646	98980	64806	66556	42378	72534	77252	39340	66220	98952	69174	0	0	0
	CLARIVA	8610	20832	10752	14728	24962	23135	29540	9254	27356	9814	11270	13706	19530	19544	7448	12502	16128	13412	15400	1582	0	0	0	0	0
	COLIFURAN	150	0	0	0	0	0	0	350	0	0	0	0	0	0	0	0	0	0	0	0	0	0	0	0	0
	FLOXACIN	54170	19705	19310	26935	16290	60075	49765	13825	9045	51290	34010	24630	78895	15000	59800	7980	53755	69570	11105	15680	15300	11815	0	0	0
	FLUCORAL	38	140	26	1250	0	0	0	0	0	0	0	0	0	0	0	0	0	0	0	0	0	0	0	0	0
	FUNGIMID	9	44	23	92	0	0	0	7	33	0	0	0	0	0	0	0	0	0	0	0	0	0	0	0	0
	LEVACIN	250	13025	12250	0	4975	44863	68445	2360	4038	8783	4073	683	548	16625	250	7125	0	0	500	0	0	0	0	0	0
	LEXIN	85	0	0	0	0	0	0	0	0	0	0	0	0	0	0	0	0	0	0	0	0	0	0	0	0
	NIDAZOLE	1580	0	0	0	0	0	0	0	0	0	0	0	0	0	0	0	0	0	0	0	0	0	0	0	0
	OMACEPH	17990	8695	24935	16930	14290	27800	18645	28445	24910	25325	15755	14960	15350	2680	8495	950	3300	2600	570	95	0	0	0	0	0
	SEPTAZOL	0	0	0	80	0	0	0	0	0	0	0	0	0	0	0	0	0	0	0	0	0	0	0	0	0
	SEPTRIN	16078	9268	2714	2372	2202	7870	2592	2890	1774	2942	3478	1062	250	252	14	0	0	0	0	0	0	0	0	0	0
	ULTRAMOX	100	0	80	100	0	0	80	0	0	0	0	0	0	0	0	0	0	0	0	0	0	0	0	0	0
	DDD by ATC3 Class, Molecule, Product and Pack (In Grams)
	ATC3 Class		Molecule		Product	Pack		2017_05	2017_06	2017_07	2017_08	2017_09	2017_10	2017_11	2017_12	2018_01	2018_02	2018_03	2018_04	2018_05	2018_06	2018_07	2018_08	2018_09	2018_10	2018_11	2018_12	2019_01	2019_02	2019_03	2019_04	2019_05
	G01A TRICHOMONACIDES		Metronidazole		AMRIZOLE	SUSP 125 MG 1 120 ML		5822	4390	15936	11760	19392	18264	9678	4174	15754	5592	18322	10410	11640	10244	12710	4576	15758	13812	4014	6360	14636	11658	11606	22808	9884
	G01A TRICHOMONACIDES	G01A TRICHOMONACIDES	Metronidazole	Metronidazole	ANAZOL	SUSP 125 MG 1 120 ML	SUSP 125 MG 1 120 ML	34796	24024	25154	38400	70870	24416	30808	18676	14082	6534	65464	31084	36084	12714	15342	17022	26698	16526	33332	37002	17782	19072	51202	46948	42890
	G01A TRICHOMONACIDES	G01A TRICHOMONACIDES	Metronidazole	Metronidazole	ANAZOL	SUSP 200 MG 1 120 ML	SUSP 200 MG 1 120 ML	101312	42128	41366	59475	97427	51856	21574	62291	32125	40125	104586	81754	77411	22442	28342	26730	59424	51526	50403	66080	27843	40326	69267	124758	71280
	G01A TRICHOMONACIDES	G01A TRICHOMONACIDES	Metronidazole	Metronidazole	ANAZOL	TABS 250 MG 20	TABS 250 MG 20	33740	18063	17170	37223	31517	23297	23793	2913	2220	61193	46130	25927	38157	7447	30723	29663	15530	20817	21103	48837	21767	17317	33700	38010	15787
	G01A TRICHOMONACIDES	G01A TRICHOMONACIDES	Metronidazole	Metronidazole	ANAZOL	TABS 500 MG 20	TABS 500 MG 20	371880	183207	145993	302513	273753	216593	347180	238187	157807	195120	380387	288273	136560	193267	189060	258293	483073	292867	273307	297120	71213	233807	406847	440147	520847
	G01A TRICHOMONACIDES	G01A TRICHOMONACIDES	Metronidazole	Metronidazole	FLAGYL	TABS 250 MG 20	TABS 250 MG 20	70023	38230	44513	88747	53587	91157	72110	106477	21153	25353	48457	48567	32213	42923	24477	26537	47953	39743	37927	87710	36493	46933	68160	54747	44113
	G01A TRICHOMONACIDES	G01A TRICHOMONACIDES	Metronidazole	Metronidazole	FLAGYL	TABS 500 MG 14	TABS 500 MG 14	96693	126770	328720	552683	26693	355805	592895	568442	407465	231247	296735	282324	245891	322457	249816	210770	361545	388514	393507	491213	312975	326317	387940	359571	401058
	G01A TRICHOMONACIDES	G01A TRICHOMONACIDES	Metronidazole	Metronidazole	FLAZOL	TABS 500 MG 20	TABS 500 MG 20	472867	419540	318460	674880	900647	1226287	383960	276533	328800	436100	657700	434373	351900	288053	185373	593860	659073	928300	313773	443420	328493	286660	605053	354180	294047
	G01A TRICHOMONACIDES	G01A TRICHOMONACIDES	Metronidazole	Metronidazole	NEGAZOLE	TABS 250 MG 20	TABS 250 MG 20	10283	11533	4210	3187	6893	6863	2947	5120	3657	7097	9483	12167	4327	6190	7193	3760	10727	4967	18683	3983	6327	1103	0	1217	1560
	G01A TRICHOMONACIDES	G01A TRICHOMONACIDES	Metronidazole	Metronidazole	NEGAZOLE	TABS 500 MG 20	TABS 500 MG 20	240660	217447	173160	251740	177967	198653	33953	1067	2080	179880	139533	161993	102933	83173	103400	102913	116780	123927	106267	162533	83187	53040	33007	43067	65293
	G01A TRICHOMONACIDES	G01A TRICHOMONACIDES	Metronidazole	Metronidazole	NIDAZOLE	FILM C.TABS 500 MG 30	FILM C.TABS 500 MG 30	1580	0	0	0	0	0	0	0	0	0	0	0	0	0	0	0	0	0	0	0	0	0	0	0	0
	G01A TRICHOMONACIDES	G01A TRICHOMONACIDES	Metronidazole	Metronidazole	RIAZOLE	SUSP 125 MG /5ML 1 100 ML	SUSP 125 MG /5ML 1 100 ML	8300	5703	5752	22155	10995	19550	8275	7625	10165	13000	15977	7910	5898	662	362	12667	7765	9952	9670	2775	41245	5417	13307	14755	8590
	G01A TRICHOMONACIDES	G01A TRICHOMONACIDES	Metronidazole	Metronidazole	RIAZOLE	TABS 250 MG 20	TABS 250 MG 20	13100	1933	5103	7457	11237	14843	14220	10453	4627	6943	8207	11773	12490	16020	13430	8190	4790	10790	15557	5393	14927	9360	24890	12013	8857
	G01A TRICHOMONACIDES	G01A TRICHOMONACIDES	Metronidazole	Metronidazole	RIAZOLE	TABS 500 MG 20	TABS 500 MG 20	236733	136467	121520	184533	244113	178053	212100	144340	140193	150327	178780	185180	206593	174120	113673	197353	282673	199173	272593	81940	280680	194213	227520	179933	268353
	G01A TRICHOMONACIDES	G01A TRICHOMONACIDES	Metronidazole	Metronidazole	SUPRAZOLE	TABS 200 MG 30	TABS 200 MG 30	5320	3480	2156	5908	3000	2620	2316	2040	11196	3904	3560	2720	4584	5104	184	3752	3972	4000	5760	12	4644	472	1792	5104	896
	G04A URINARY ANTI-INFECTIVES	G04A URINARY ANTI-INFECTIVES	Nitrofurantoin	Nitrofurantion	COLIFURAN	TABS 100 MG 20	TABS 100 MG 20	150	0	0	0	0	0	0	350	0	0	0	0	0	0	0	0	0	0	0	0	0	0	0	0	0
	G04A URINARY ANTI-INFECTIVES	G04A URINARY ANTI-INFECTIVES	Nitrofurantoin	Nitrofurantion	UVAMIN	CAPS L.A 20	CAPS L.A 20	86400	107510	121700	87130	41850	12110	790	12010	47350	1015860	261170	144790	60010	87090	122160	42730	99880	63610	46810	73590	49020	56850	115280	74600	125780
	J01A TETRACYCLINES & COMBS	J01A TETRACYCLINES & COMBS	Doxycycline	Doxycycline	APO DOXY	CAPS 100 MG 10	CAPS 100 MG 10	90780	130600	72260	74330	171660	104980	87200	58480	160760	99980	131170	107230	96160	13160	6000	5310	5870	3400	5230	950	108690	59020	24150	73110	16880
	J01A TETRACYCLINES & COMBS	J01A TETRACYCLINES & COMBS	Doxycycline	Doxycycline	DOXYCIN	CAPS 100 MG 10	CAPS 100 MG 10	152710	148050	115410	252460	206110	231000	208480	166040	117570	82960	176740	185010	129290	128320	92440	108510	181950	226390	211040	506420	269280	104600	216080	179250	313720
	J01A TETRACYCLINES & COMBS	J01A TETRACYCLINES & COMBS	Doxycycline	Doxycycline	DOXYDAR	CAPS 100 MG 10	CAPS 100 MG 10	224820	137020	175600	361940	78610	249770	177220	64210	166560	119560	149800	125960	173140	75410	104700	59530	272220	253050	247670	163810	303660	168990	26000	150	9710
	J01A TETRACYCLINES & COMBS	J01A TETRACYCLINES & COMBS	Doxycycline	Doxycycline	DURADOX	CAPS L.A 100 MG 10	CAPS L.A 100 MG 10	72510	20880	18320	32190	14820	22330	15920	17880	20180	27050	36860	29740	26670	6070	14550	23230	22400	29220	30490	16370	13880	8500	500	2090	1500
	J01A TETRACYCLINES & COMBS	J01A TETRACYCLINES & COMBS	Doxycycline	Doxycycline	TABOCINE	CAPS 100 MG 10	CAPS 100 MG 10	72470	138150	61290	105430	190280	201000	109920	55380	110950	125980	209400	133800	91550	59700	52810	125600	206740	169400	101610	145100	132050	25310	317160	217020	117820
	J01A TETRACYCLINES & COMBS	J01A TETRACYCLINES & COMBS	Doxycycline	Doxycycline	VIBRAMYCIN	TABS SOLUBL 100 MG 10	TABS SOLUBL 100 MG 10	530570	147990	48370	122080	371730	291200	177220	163690	30020	183220	241090	172280	189730	75170	108110	92900	161580	242860	135060	178020	241760	61100	100400	336810	147880
	J01A TETRACYCLINES & COMBS	J01A TETRACYCLINES & COMBS	Minocycline	Minocycline	VULGA XR	FILM C.TABS 105 MG 30	FILM C.TABS 105 MG 30	0	0	0	0	0	0	16727	3985	9167	15892	6316	3134	57661	13750	1386	7607	5560	9860	11340	11608	4757	16490	14301	12506	10789
	J01A TETRACYCLINES & COMBS	J01A TETRACYCLINES & COMBS	Minocycline	Minocycline	VULGA XR	FILM C.TABS 55 MG 30	FILM C.TABS 55 MG 30	0	0	0	0	0	0	9636	3919	15230	20386	5998	22341	14850	12953	3069	12425	7714	12631	20122	17985	16319	28421	19676	9298	26507
	J01A TETRACYCLINES & COMBS	J01A TETRACYCLINES & COMBS	Minocycline	Minocycline	VULGA XR	FILM C.TABS 80 MG 30	FILM C.TABS 80 MG 30	0	0	0	0	0	0	14040	4920	21816	29352	7788	32616	33216	14124	5736	14352	18168	14064	13536	42900	16848	36864	26640	25812	38292
	J01C BROAD SPECTRUM PENICILLIN	J01C BROAD SPECTRUM PENICILLIN	Amoxicillin	Amoxicillin	AMOXIL	CAPS 250 MG 20	CAPS 250 MG 20	20750	16050	23490	26265	17045	7345	4430	50910	38470	40740	35150	11000	15430	4775	6300	5780	5140	10850	20525	20895	24635	21865	17875	7825	15950
	J01C BROAD SPECTRUM PENICILLIN	J01C BROAD SPECTRUM PENICILLIN	Amoxicillin	Amoxicillin	AMOXIL	CAPS 500 MG 20	CAPS 500 MG 20	278500	51900	308420	454730	378940	454000	330940	245910	480740	207900	319700	111020	235000	103550	192860	156100	159170	243100	297130	223580	282710	306400	343250	174200	286130
	J01C BROAD SPECTRUM PENICILLIN	J01C BROAD SPECTRUM PENICILLIN	Amoxicillin	Amoxicillin	AMOXIL	SUSP. DRY 125 MG 1 100 ML	SUSP. DRY 125 MG 1 100 ML	5600	2100	2675	4108	7200	3613	490	4125	7235	3638	2325	2425	3550	840	1838	1750	1165	2658	5075	2190	3288	2170	250	125	1708
	J01C BROAD SPECTRUM PENICILLIN	J01C BROAD SPECTRUM PENICILLIN	Amoxicillin	Amoxicillin	AMOXIL	SUSP. DRY 250 MG 1 100 ML	SUSP. DRY 250 MG 1 100 ML	20130	17710	22495	14590	28780	13655	26025	47190	31650	28290	17050	21225	30135	2850	11365	2745	700	8270	20405	15925	23130	20100	5320	700	7400
	J01C BROAD SPECTRUM PENICILLIN	J01C BROAD SPECTRUM PENICILLIN	Amoxicillin	Amoxicillin	AMOXYDAR	CAPS 250 MG 20	CAPS 250 MG 20	2420	2075	1545	3680	3345	5525	1120	3220	3025	4595	1580	3590	2020	3325	735	120	435	3505	540	2475	2500	525	100	0	35
	J01C BROAD SPECTRUM PENICILLIN	J01C BROAD SPECTRUM PENICILLIN	Amoxicillin	Amoxicillin	AMOXYDAR	CAPS 500 MG 20	CAPS 500 MG 20	420620	276460	280140	207620	140030	614720	353870	483590	169040	187210	116110	92480	197110	39190	16380	25010	71550	238250	252260	291700	23420	2780	81650	213620	273240
	J01C BROAD SPECTRUM PENICILLIN	J01C BROAD SPECTRUM PENICILLIN	Amoxicillin	Amoxicillin	E MOX	CAPS 500 MG 16	CAPS 500 MG 16	120008	111480	113728	105760	125952	163040	120448	138920	117048	92512	111152	81808	25680	40784	55504	37680	57136	54648	51520	49616	52752	60920	54792	61136	36424
	J01C BROAD SPECTRUM PENICILLIN	J01C BROAD SPECTRUM PENICILLIN	Amoxicillin	Amoxicillin	E MOX	SUSP. DRY 125 MG 1 100 ML	SUSP. DRY 125 MG 1 100 ML	438	560	155	240	245	735	505	645	940	220	410	243	168	163	170	108	143	200	618	583	178	398	0	300	238
	J01C BROAD SPECTRUM PENICILLIN	J01C BROAD SPECTRUM PENICILLIN	Amoxicillin	Amoxicillin	E MOX	SUSP. DRY 250 MG 1 100 ML	SUSP. DRY 250 MG 1 100 ML	11140	5205	8685	7070	6905	8785	11545	8975	9300	6995	7045	8185	2410	2265	2005	445	4335	5830	3800	6090	5465	2395	3780	4460	2815
	J01C BROAD SPECTRUM PENICILLIN	J01C BROAD SPECTRUM PENICILLIN	Amoxicillin	Amoxicillin	GLOMOX	CAPS 500 MG 20	CAPS 500 MG 20	302310	368770	58180	74950	328200	284690	273430	591070	125820	130900	320950	61870	120710	116170	34260	42510	98750	50710	295480	702150	68650	165730	229080	134770	156820
	J01C BROAD SPECTRUM PENICILLIN	J01C BROAD SPECTRUM PENICILLIN	Amoxicillin	Amoxicillin	HYMOX	CAPS 250 MG 20	CAPS 250 MG 20	18075	9655	2220	17700	17045	18040	28010	70	12715	15270	29895	4950	10600	3425	465	6150	5565	8190	21000	150	27115	4775	13880	17050	8860
	J01C BROAD SPECTRUM PENICILLIN	J01C BROAD SPECTRUM PENICILLIN	Amoxicillin	Amoxicillin	HYMOX	CAPS 500 MG 20	CAPS 500 MG 20	516390	841990	459960	608670	1622670	1341530	1257680	21110	1646040	958700	815340	390210	376690	214310	19180	184980	318980	421120	813080	61540	847270	465400	864270	643280	274000
	J01C BROAD SPECTRUM PENICILLIN	J01C BROAD SPECTRUM PENICILLIN	Amoxicillin	Amoxicillin	HYMOX	FILM C.TABS 875 MG 14	FILM C.TABS 875 MG 14	305466	232958	36040	187523	269206	371726	363678	21180	351538	303886	317238	349260	268349	302894	24806	251836	392723	252093	420445	12287	383511	286025	503512	226123	221921
	J01C BROAD SPECTRUM PENICILLIN	J01C BROAD SPECTRUM PENICILLIN	Amoxicillin	Amoxicillin	HYMOX	SUSP 125 MG 1 100 ML	SUSP 125 MG 1 100 ML	8138	4040	1388	3145	6068	7628	7098	133	7298	6580	7568	2668	4865	4143	1800	4418	4683	5165	8043	1965	8513	3533	7945	4983	4695
	J01C BROAD SPECTRUM PENICILLIN	J01C BROAD SPECTRUM PENICILLIN	Amoxicillin	Amoxicillin	HYMOX	SUSP 250 MG 1 100 ML	SUSP 250 MG 1 100 ML	31120	28635	1585	37335	33665	44035	77405	1350	61655	38275	43540	20605	15415	11960	4110	8975	20375	10490	48120	7305	49110	11160	69625	29865	45690
	J01C BROAD SPECTRUM PENICILLIN	J01C BROAD SPECTRUM PENICILLIN	Amoxicillin	Amoxicillin	JULPHAMOX	CAPS 250 MG 20	CAPS 250 MG 20	370	0	225	175	400	0	240	0	430	20	130	985	0	140	0	35	0	0	0	0	0	185	0	0	0
	J01C BROAD SPECTRUM PENICILLIN	J01C BROAD SPECTRUM PENICILLIN	Amoxicillin	Amoxicillin	JULPHAMOX	CAPS 500 MG 20	CAPS 500 MG 20	194540	128570	172180	240810	145240	105390	105450	109600	146450	148510	174990	135500	42930	66400	16360	20410	68150	62990	26580	112970	38710	69170	20990	95540	23070
	J01C BROAD SPECTRUM PENICILLIN	J01C BROAD SPECTRUM PENICILLIN	Amoxicillin	Amoxicillin	JULPHAMOX	DROPS PAED. 10 % 1 20 ML	DROPS PAED. 10 % 1 20 ML	1694	1186	332	2371	885	953	1019	71	44	483	789	0	0	0	0	0	0	0	0	0	0	0	0	0	0
	J01C BROAD SPECTRUM PENICILLIN	J01C BROAD SPECTRUM PENICILLIN	Amoxicillin	Amoxicillin	JULPHAMOX	SUSP. DRY 125 MG /5ML 1 100 ML	SUSP. DRY 125 MG /5ML 1 100 ML	65	23	438	250	55	0	540	418	113	195	363	10	0	0	0	98	0	70	175	0	13	68	0	0	0
	J01C BROAD SPECTRUM PENICILLIN	J01C BROAD SPECTRUM PENICILLIN	Amoxicillin	Amoxicillin	JULPHAMOX	SUSP. DRY 250 MG /5ML 1 100 ML	SUSP. DRY 250 MG /5ML 1 100 ML	3365	1655	3455	3815	6475	2315	3260	3510	4860	3130	3475	2060	3655	1850	3640	0	1410	1745	1455	925	750	4200	0	0	1500
	J01C BROAD SPECTRUM PENICILLIN	J01C BROAD SPECTRUM PENICILLIN	Amoxicillin	Amoxicillin	NEOMOX	SUSP 125 MG 1 100 ML	SUSP 125 MG 1 100 ML	2565	110	275	698	50	450	110	0	550	515	2403	750	620	260	953	340	1098	220	68	120	400	260	543	1923	615
	J01C BROAD SPECTRUM PENICILLIN	J01C BROAD SPECTRUM PENICILLIN	Amoxicillin	Amoxicillin	NEOMOX	SUSP 250 MG 1 100 ML	SUSP 250 MG 1 100 ML	5295	1250	760	3155	1800	3720	220	4540	1300	1620	1335	3010	2145	1435	1920	3180	2490	655	530	860	1680	1545	1815	6390	14440
	J01C BROAD SPECTRUM PENICILLIN	J01C BROAD SPECTRUM PENICILLIN	Amoxicillin	Amoxicillin	OMACILLIN	CAPS 500 MG 20	CAPS 500 MG 20	119030	40150	52030	103890	89590	96080	152410	156020	105430	174020	88600	132830	53040	63280	121300	53860	97000	135750	114250	184210	159400	105790	121270	143870	149270
	J01C BROAD SPECTRUM PENICILLIN	J01C BROAD SPECTRUM PENICILLIN	Amoxicillin	Amoxicillin	OSPAMOX	CAPS 500 MG 20	CAPS 500 MG 20	78560	6950	7180	11190	61520	21730	48440	21640	2350	3700	31840	7340	2700	8060	5670	2060	6950	9350	29850	1970	13700	5630	2760	4050	12340
	J01C BROAD SPECTRUM PENICILLIN	J01C BROAD SPECTRUM PENICILLIN	Amoxicillin	Amoxicillin	PENAMOX	CAPS 500 MG 20	CAPS 500 MG 20	464170	298360	171280	434280	369790	174890	368780	534050	26920	212230	160750	142220	60040	52970	70250	61270	175540	166330	246860	321440	144370	287120	256210	508930	73070
	J01C BROAD SPECTRUM PENICILLIN	J01C BROAD SPECTRUM PENICILLIN	Amoxicillin	Amoxicillin	REMOX	CAPS 250 MG 20	CAPS 250 MG 20	6540	4845	11795	7500	5690	3260	9160	4830	2230	905	1910	1395	13615	3390	900	650	8130	1545	370	1700	65	3920	4030	3475	2040
	J01C BROAD SPECTRUM PENICILLIN	J01C BROAD SPECTRUM PENICILLIN	Amoxicillin	Amoxicillin	REMOX	CAPS 500 MG 20	CAPS 500 MG 20	351760	53910	138630	131340	117650	89870	415190	451730	158940	153100	111940	403740	128830	16990	54440	51050	59690	68570	103260	238370	133760	241990	139800	147020	95550
	J01C BROAD SPECTRUM PENICILLIN	J01C BROAD SPECTRUM PENICILLIN	Amoxicillin	Amoxicillin	REMOX	SUSP 125 MG 1 100 ML	SUSP 125 MG 1 100 ML	9638	1900	3203	3133	6380	4113	10015	6910	4205	9240	3410	17150	2820	788	630	0	445	2463	2273	2608	1640	3143	4443	9680	200
	J01C BROAD SPECTRUM PENICILLIN	J01C BROAD SPECTRUM PENICILLIN	Amoxicillin	Amoxicillin	REMOX	SUSP 250 MG 1 100 ML	SUSP 250 MG 1 100 ML	83300	37380	9125	44790	30830	36960	92320	58670	30710	52440	46965	92330	26030	8760	2825	3610	7815	10015	34815	26085	8290	13270	22965	34665	11270
	J01C BROAD SPECTRUM PENICILLIN	J01C BROAD SPECTRUM PENICILLIN	Amoxicillin	Amoxicillin	ULTRAMOX	CAPS 500 MG 20	CAPS 500 MG 20	100	0	80	100	0	0	80	0	0	0	0	0	0	0	0	0	0	0	0	0	0	0	0	0	0
	J01C BROAD SPECTRUM PENICILLIN	J01C BROAD SPECTRUM PENICILLIN	Amoxicillin, Clavulanic Acid	Amoxicillin, Clavulanic Acid	AMOCLAN	FILM C.TABS 1 G 14	FILM C.TABS 1 G 14	506	225	318	260	353	424	401	638	177	314	465	200	173	0	43	66	35	86	77	97	15	21	0	315	195
	J01C BROAD SPECTRUM PENICILLIN	J01C BROAD SPECTRUM PENICILLIN	Amoxicillin, Clavulanic Acid	Amoxicillin, Clavulanic Acid	AMOCLAN	SUSP. DRY 156 MG 1 100 ML	SUSP. DRY 156 MG 1 100 ML	8611	1707	2970	2702	727	4402	4296	10062	1947	2649	3164	1204	0	0	62	187	998	312	31	920	296	0	0	0	0
	J01C BROAD SPECTRUM PENICILLIN	J01C BROAD SPECTRUM PENICILLIN	Amoxicillin, Clavulanic Acid	Amoxicillin, Clavulanic Acid	AMOCLAN	SUSP. DRY 228 MG /5ML 1 70 ML	SUSP. DRY 228 MG /5ML 1 70 ML	14476	5244	3415	5969	5784	5525	3192	10109	2812	12312	9780	2187	10	0	1213	2886	1877	881	702	5672	2011	670	0	9544	7540
	J01C BROAD SPECTRUM PENICILLIN	J01C BROAD SPECTRUM PENICILLIN	Amoxicillin, Clavulanic Acid	Amoxicillin, Clavulanic Acid	AMOCLAN	SUSP. DRY 312 MG FORT 1 100 ML	SUSP. DRY 312 MG FORT 1 100 ML	14652	11856	7800	3313	9073	13778	16779	29403	3338	11120	15432	5872	318	0	0	125	3245	2122	1061	5429	936	624	0	16704	7688
	J01C BROAD SPECTRUM PENICILLIN	J01C BROAD SPECTRUM PENICILLIN	Amoxicillin, Clavulanic Acid	Amoxicillin, Clavulanic Acid	AMOCLAN	SUSP. DRY 457 MG /5ML 1 70 ML	SUSP. DRY 457 MG /5ML 1 70 ML	50685	29917	14364	7908	11689	44786	47281	74095	23238	35259	57927	37441	3513	0	1510	1113	9789	6974	8349	12540	2943	0	0	47147	28721
	J01C BROAD SPECTRUM PENICILLIN	J01C BROAD SPECTRUM PENICILLIN	Amoxicillin, Clavulanic Acid	Amoxicillin, Clavulanic Acid	AMOCLAN	TABS 375 MG 20	TABS 375 MG 20	9360	5768	2805	1718	390	6368	1733	7830	1215	19508	7320	1620	0	0	0	2835	3113	1088	900	2250	375	150	0	7155	2025
	J01C BROAD SPECTRUM PENICILLIN	J01C BROAD SPECTRUM PENICILLIN	Amoxicillin, Clavulanic Acid	Amoxicillin, Clavulanic Acid	AMOCLAN	TABS 625 MG 15	TABS 625 MG 15	137147	92194	79088	95794	120338	189075	177666	245616	88266	140813	212409	61275	50813	0	19688	35297	24234	17297	36000	59625	2334	1875	0	129694	66656
	J01C BROAD SPECTRUM PENICILLIN	J01C BROAD SPECTRUM PENICILLIN	Amoxicillin, Clavulanic Acid	Amoxicillin, Clavulanic Acid	AUGMENTIN	DROPS 62.5 MG 1 20 ML	DROPS 62.5 MG 1 20 ML	1863	274	358	526	382	707	602	580	1380	1812	728	773	697	341	331	183	627	759	1058	963	582	1026	440	1182	677
	J01C BROAD SPECTRUM PENICILLIN	J01C BROAD SPECTRUM PENICILLIN	Amoxicillin, Clavulanic Acid	Amoxicillin, Clavulanic Acid	AUGMENTIN	F.C.TAB.S.R 1000 MG /62 16	F.C.TAB.S.R 1000 MG /62 16	0	2720	4320	3200	2912	2576	1680	2496	1344	3360	3472	960	1760	1760	1280	160	688	960	1120	4512	3200	928	1600	2000	80
	J01C BROAD SPECTRUM PENICILLIN	J01C BROAD SPECTRUM PENICILLIN	Amoxicillin, Clavulanic Acid	Amoxicillin, Clavulanic Acid	AUGMENTIN	FILM C.TABS 375 MG 20	FILM C.TABS 375 MG 20	32730	14025	33173	20400	19523	33855	32175	24630	37028	22665	29393	16170	24788	5325	5325	4785	9630	21255	22583	25440	27360	20708	26288	15443	14415
	J01C BROAD SPECTRUM PENICILLIN	J01C BROAD SPECTRUM PENICILLIN	Amoxicillin, Clavulanic Acid	Amoxicillin, Clavulanic Acid	AUGMENTIN	FILM C.TABS 625 MG 20	FILM C.TABS 625 MG 20	267863	182913	276250	291938	266500	375613	307838	308763	317788	340925	267125	203225	313800	192200	121300	164100	183788	393150	342163	374113	332813	264750	272888	427763	287250
	J01C BROAD SPECTRUM PENICILLIN	J01C BROAD SPECTRUM PENICILLIN	Amoxicillin, Clavulanic Acid	Amoxicillin, Clavulanic Acid	AUGMENTIN	SUSP. DRY 156 MG 1 100 ML	SUSP. DRY 156 MG 1 100 ML	3925	1803	6193	6543	10533	12989	14305	17098	26866	21959	11666	7469	9251	2730	5117	2025	4371	4290	11750	11085	19606	15647	10723	7728	5148
	J01C BROAD SPECTRUM PENICILLIN	J01C BROAD SPECTRUM PENICILLIN	Amoxicillin, Clavulanic Acid	Amoxicillin, Clavulanic Acid	AUGMENTIN	SUSP. DRY 228 MG 1 70 ML	SUSP. DRY 228 MG 1 70 ML	21738	8299	13668	15768	15452	19411	24923	27978	18740	27001	13202	42808	29248	21856	8535	7852	9324	20592	13049	26066	21543	21147	11252	35568	12018
	J01C BROAD SPECTRUM PENICILLIN	J01C BROAD SPECTRUM PENICILLIN	Amoxicillin, Clavulanic Acid	Amoxicillin, Clavulanic Acid	AUGMENTIN	SUSP. DRY 312 MG 1 100 ML	SUSP. DRY 312 MG 1 100 ML	35980	28560	36535	26813	32841	52597	55411	41228	57639	45203	17135	52478	40872	5803	11575	5210	9429	24767	19906	41234	74562	52584	10683	3931	44179
	J01C BROAD SPECTRUM PENICILLIN	J01C BROAD SPECTRUM PENICILLIN	Amoxicillin, Clavulanic Acid	Amoxicillin, Clavulanic Acid	AUGMENTIN	SUSP. DRY 457 MG 1 70 ML	SUSP. DRY 457 MG 1 70 ML	143501	40333	83161	87064	88676	137122	183744	150359	115631	164262	235318	135810	198178	87384	52022	35874	65842	94121	179432	266969	169675	216137	239228	166553	146329
	J01C BROAD SPECTRUM PENICILLIN	J01C BROAD SPECTRUM PENICILLIN	Amoxicillin, Clavulanic Acid	Amoxicillin, Clavulanic Acid	AUGMENTIN	SUSP. DRY ES 642 MG 1 100 ML	SUSP. DRY ES 642 MG 1 100 ML	149445	53941	75307	56098	50012	110129	127193	195759	201113	170117	133626	108357	199842	116497	21789	12198	35631	81213	91241	226498	170117	121569	233354	39226	107021
	J01C BROAD SPECTRUM PENICILLIN	J01C BROAD SPECTRUM PENICILLIN	Amoxicillin, Clavulanic Acid	Amoxicillin, Clavulanic Acid	AUGMENTIN	TABS 1 G 14	TABS 1 G 14	761	529	830	779	850	1159	857	921	1095	867	990	652	493	888	579	323	625	998	961	987	944	971	1347	921	774
	J01C BROAD SPECTRUM PENICILLIN	J01C BROAD SPECTRUM PENICILLIN	Amoxicillin, Clavulanic Acid	Amoxicillin, Clavulanic Acid	CLAVODAR	FILM C.TABS 1 G 14	FILM C.TABS 1 G 14	596	315	390	285	189	595	606	412	293	260	225	274	209	135	92	74	261	514	411	346	418	150	76	902	286
	J01C BROAD SPECTRUM PENICILLIN	J01C BROAD SPECTRUM PENICILLIN	Amoxicillin, Clavulanic Acid	Amoxicillin, Clavulanic Acid	CLAVODAR	FILM C.TABS 625 MG 20	FILM C.TABS 625 MG 20	310038	117900	128738	287038	173188	421425	400550	265600	154300	81313	45688	74875	146188	26400	158150	82163	220625	203425	211975	210488	301588	175350	52450	363925	122313
	J01C BROAD SPECTRUM PENICILLIN	J01C BROAD SPECTRUM PENICILLIN	Amoxicillin, Clavulanic Acid	Amoxicillin, Clavulanic Acid	CLAVODAR	SUSP PAED. 457 MG /5ML 1 70 ML	SUSP PAED. 457 MG /5ML 1 70 ML	7012	5963	2713	13186	2067	1017	1740	2591	729	0	0	0	0	0	2930	0	422	17748	7243	774	2566	5061	384	4581	0
	J01C BROAD SPECTRUM PENICILLIN	J01C BROAD SPECTRUM PENICILLIN	Amoxicillin, Clavulanic Acid	Amoxicillin, Clavulanic Acid	COAMOX	FILM C.TABS 1000 MG 12	FILM C.TABS 1000 MG 12	423300	578508	254664	296916	613860	637356	415128	462564	127644	114888	309732	159156	235392	207576	165648	80832	271764	326088	349188	155964	142776	201108	218436	293664	236484
	J01C BROAD SPECTRUM PENICILLIN	J01C BROAD SPECTRUM PENICILLIN	Amoxicillin, Clavulanic Acid	Amoxicillin, Clavulanic Acid	CURAM	FILM C.TABS 1 G 14	FILM C.TABS 1 G 14	1207	2874	212	405	990	1080	836	1316	324	513	939	724	524	216	207	212	551	1393	530	548	199	449	513	815	748
	J01C BROAD SPECTRUM PENICILLIN	J01C BROAD SPECTRUM PENICILLIN	Amoxicillin, Clavulanic Acid	Amoxicillin, Clavulanic Acid	CURAM	SUSP. DRY 156 MG 1 100 ML	SUSP. DRY 156 MG 1 100 ML	15859	7226	4696	2674	2231	11145	17999	7238	624	2677	24845	3264	1273	1831	3282	2090	1036	2714	2661	2094	1154	318	5616	5965	5214
	J01C BROAD SPECTRUM PENICILLIN	J01C BROAD SPECTRUM PENICILLIN	Amoxicillin, Clavulanic Acid	Amoxicillin, Clavulanic Acid	CURAM	SUSP. DRY 312 MG 1 100 ML	SUSP. DRY 312 MG 1 100 ML	20842	57639	10702	3657	13304	16867	31724	40841	15756	34145	61570	11101	7245	7157	10128	4923	4980	7164	17722	8929	5054	5697	23038	2683	156
	J01C BROAD SPECTRUM PENICILLIN	J01C BROAD SPECTRUM PENICILLIN	Amoxicillin, Clavulanic Acid	Amoxicillin, Clavulanic Acid	CURAM	SUSP. DRY 457 MG /5ML 1 70 ML	SUSP. DRY 457 MG /5ML 1 70 ML	204544	154064	33794	50634	66059	110564	334219	270655	40467	186802	256265	120135	56302	35138	24088	21600	22169	83411	90935	149195	26296	59629	112029	114940	136348
	J01C BROAD SPECTRUM PENICILLIN	J01C BROAD SPECTRUM PENICILLIN	Amoxicillin, Clavulanic Acid	Amoxicillin, Clavulanic Acid	CURAM	TABS 625 MG 20	TABS 625 MG 20	260838	115563	34813	68913	326600	150925	199550	300513	60263	69975	304563	148125	96100	42888	38825	22825	80500	314738	129438	136800	32950	93625	75375	130525	174113
	J01C BROAD SPECTRUM PENICILLIN	J01C BROAD SPECTRUM PENICILLIN	Amoxicillin, Clavulanic Acid	Amoxicillin, Clavulanic Acid	GLOCLAV	TABS 1 G 14	TABS 1 G 14	209	854	153	244	563	359	418	762	274	277	1304	171	394	262	273	133	580	435	392	1020	213	349	872	514	520
	J01C BROAD SPECTRUM PENICILLIN	J01C BROAD SPECTRUM PENICILLIN	Amoxicillin, Clavulanic Acid	Amoxicillin, Clavulanic Acid	GLOCLAV	TABS 375 MG 20	TABS 375 MG 20	7170	95025	2348	4290	20370	5048	1388	1298	375	555	15	0	0	50145	9173	10478	22185	10178	3900	8498	3923	7485	19680	7523	7763
	J01C BROAD SPECTRUM PENICILLIN	J01C BROAD SPECTRUM PENICILLIN	Amoxicillin, Clavulanic Acid	Amoxicillin, Clavulanic Acid	GLOCLAV	TABS 625 MG 20	TABS 625 MG 20	176988	501363	93813	82500	320975	358638	232113	781163	97150	158575	275038	318600	45750	362150	282975	180788	604038	211800	632888	710400	153900	409200	489063	308738	248363
	J01C BROAD SPECTRUM PENICILLIN	J01C BROAD SPECTRUM PENICILLIN	Amoxicillin, Clavulanic Acid	Amoxicillin, Clavulanic Acid	JULMENTIN	ES SUSP. DRY 642 MG /5ML 1 100 ML	ES SUSP. DRY 642 MG /5ML 1 100 ML	0	0	0	0	0	0	0	0	0	0	0	18040	9270	28402	3685	334	963	3428	2363	591	0	1168	0	642	0
	J01C BROAD SPECTRUM PENICILLIN	J01C BROAD SPECTRUM PENICILLIN	Amoxicillin, Clavulanic Acid	Amoxicillin, Clavulanic Acid	JULMENTIN	SUSP. DRY 156 MG 1 100 ML	SUSP. DRY 156 MG 1 100 ML	6667	3079	2920	2833	3987	3157	6171	552	6043	3204	5164	4246	1042	2028	590	683	2624	1501	399	693	1872	1944	1048	328	655
	J01C BROAD SPECTRUM PENICILLIN	J01C BROAD SPECTRUM PENICILLIN	Amoxicillin, Clavulanic Acid	Amoxicillin, Clavulanic Acid	JULMENTIN	SUSP. DRY 312 MG 1 100 ML	SUSP. DRY 312 MG 1 100 ML	8655	11706	9185	4948	8986	6365	13609	5460	19094	7532	4786	5229	1572	10333	3869	1735	6427	1997	2178	4193	5884	5803	1735	2895	0
	J01C BROAD SPECTRUM PENICILLIN	J01C BROAD SPECTRUM PENICILLIN	Amoxicillin, Clavulanic Acid	Amoxicillin, Clavulanic Acid	JULMENTIN	SUSP. DRY 457 MG /5ML 1 70 ML	SUSP. DRY 457 MG /5ML 1 70 ML	60180	53078	27659	23353	61920	44242	95906	28222	72656	49489	71626	66123	34620	48401	16187	9379	25438	24600	49034	59796	37288	43110	28554	47409	37198
	J01C BROAD SPECTRUM PENICILLIN	J01C BROAD SPECTRUM PENICILLIN	Amoxicillin, Clavulanic Acid	Amoxicillin, Clavulanic Acid	JULMENTIN	TABS 1000 MG 15	TABS 1000 MG 15	510435	303255	135150	157335	413655	270240	367305	43230	449985	121650	260325	279780	188355	239250	111150	95880	223515	177285	187230	214125	241245	212715	241035	175785	134820
	J01C BROAD SPECTRUM PENICILLIN	J01C BROAD SPECTRUM PENICILLIN	Amoxicillin, Clavulanic Acid	Amoxicillin, Clavulanic Acid	JULMENTIN	TABS 375 MG 20	TABS 375 MG 20	0	0	248	53	0	0	0	0	0	0	0	240	0	0	0	0	0	0	53	960	1500	1350	150	0	1575
	J01C BROAD SPECTRUM PENICILLIN	J01C BROAD SPECTRUM PENICILLIN	Amoxicillin, Clavulanic Acid	Amoxicillin, Clavulanic Acid	JULMENTIN	TABS 625 MG FORT 20	TABS 625 MG FORT 20	124588	167350	113438	119813	99538	148213	163238	11550	90838	80425	96025	85738	74663	18825	15088	26538	52825	87500	69538	74663	43538	68463	39825	41463	31325
	J01C BROAD SPECTRUM PENICILLIN	J01C BROAD SPECTRUM PENICILLIN	Amoxicillin, Clavulanic Acid	Amoxicillin, Clavulanic Acid	KLAVOX	FILM C.TABS 1 G 14	FILM C.TABS 1 G 14	935	2014	172	997	1273	1583	1691	1468	1303	951	3583	854	895	690	141	513	1923	1433	1503	2126	750	1402	2469	1817	1116
	J01C BROAD SPECTRUM PENICILLIN	J01C BROAD SPECTRUM PENICILLIN	Amoxicillin, Clavulanic Acid	Amoxicillin, Clavulanic Acid	KLAVOX	FILM C.TABS 375 MG 20	FILM C.TABS 375 MG 20	46883	26940	5790	31245	47295	101940	45368	81398	49658	26580	74108	37845	32078	15030	6908	37620	42263	64508	57225	63128	31688	38700	79305	59490	34898
	J01C BROAD SPECTRUM PENICILLIN	J01C BROAD SPECTRUM PENICILLIN	Amoxicillin, Clavulanic Acid	Amoxicillin, Clavulanic Acid	KLAVOX	FILM C.TABS 625 MG 20	FILM C.TABS 625 MG 20	439313	620875	37988	260513	497263	671450	643300	542388	470088	376588	1534100	313813	365875	208138	114438	362175	678175	588463	645163	808075	291763	481900	1049475	693025	532000
	J01C BROAD SPECTRUM PENICILLIN	J01C BROAD SPECTRUM PENICILLIN	Amoxicillin, Clavulanic Acid	Amoxicillin, Clavulanic Acid	KLAVOX	SUSP 156 MG 1 100 ML	SUSP 156 MG 1 100 ML	33777	51867	5382	33131	38211	63227	42544	68272	70159	27132	97722	18480	21590	7426	4942	16349	16692	29278	26654	47452	16857	26835	56637	22274	61083
	J01C BROAD SPECTRUM PENICILLIN	J01C BROAD SPECTRUM PENICILLIN	Amoxicillin, Clavulanic Acid	Amoxicillin, Clavulanic Acid	KLAVOX	SUSP 228 MG 1 70 ML	SUSP 228 MG 1 70 ML	52531	126049	19714	61781	93535	162505	197298	128472	155211	84122	237632	67032	86803	52821	4603	33864	65146	80020	82935	124565	59049	75628	161107	87691	126678
	J01C BROAD SPECTRUM PENICILLIN	J01C BROAD SPECTRUM PENICILLIN	Amoxicillin, Clavulanic Acid	Amoxicillin, Clavulanic Acid	KLAVOX	SUSP 312 MG 1 100 ML	SUSP 312 MG 1 100 ML	141692	185796	23581	78306	89681	205402	239248	165404	252470	72546	293798	92015	102330	36492	29465	49078	66244	93987	122429	136394	68902	127365	221414	197334	135071
	J01C BROAD SPECTRUM PENICILLIN	J01C BROAD SPECTRUM PENICILLIN	Amoxicillin, Clavulanic Acid	Amoxicillin, Clavulanic Acid	KLAVOX	SUSP 457 MG 1 70 ML	SUSP 457 MG 1 70 ML	372044	554412	49476	147634	205465	689084	748112	452831	655181	359651	916309	331103	360214	164659	25874	106885	331685	365319	549390	740057	191486	265914	899328	659020	296426
	J01C BROAD SPECTRUM PENICILLIN	J01C BROAD SPECTRUM PENICILLIN	Amoxicillin, Clavulanic Acid	Amoxicillin, Clavulanic Acid	MEGAMOX	ES SUSP. DRY 600 MG 1 100 ML	ES SUSP. DRY 600 MG 1 100 ML	109980	34680	9360	18480	18168	54600	111120	90648	51144	100788	118776	96972	67704	42816	1356	20448	56592	72240	103536	129048	83784	268008	166416	132780	29304
	J01C BROAD SPECTRUM PENICILLIN	J01C BROAD SPECTRUM PENICILLIN	Amoxicillin, Clavulanic Acid	Amoxicillin, Clavulanic Acid	MEGAMOX	SUSP. DRY 156 MG 1 100 ML	SUSP. DRY 156 MG 1 100 ML	19397	8692	3744	8477	6109	11971	25924	15697	7329	15048	14099	12982	8137	10012	2664	1744	7341	8471	28111	35431	8018	22692	31125	28177	14258
	J01C BROAD SPECTRUM PENICILLIN	J01C BROAD SPECTRUM PENICILLIN	Amoxicillin, Clavulanic Acid	Amoxicillin, Clavulanic Acid	MEGAMOX	SUSP. DRY 228 MG 1 70 ML	SUSP. DRY 228 MG 1 70 ML	46233	25996	11810	13722	15957	33044	66866	59285	41215	44752	47695	32185	30005	15644	8516	19704	29497	22883	41059	81540	34831	43753	74536	61708	53144
	J01C BROAD SPECTRUM PENICILLIN	J01C BROAD SPECTRUM PENICILLIN	Amoxicillin, Clavulanic Acid	Amoxicillin, Clavulanic Acid	MEGAMOX	SUSP. DRY 312 MG 1 100 ML	SUSP. DRY 312 MG 1 100 ML	75098	25447	20168	27306	28841	28766	81170	65083	15893	50388	57857	29528	34507	14477	8436	18133	46057	30414	27219	93450	39917	55811	87023	81220	25472
	J01C BROAD SPECTRUM PENICILLIN	J01C BROAD SPECTRUM PENICILLIN	Amoxicillin, Clavulanic Acid	Amoxicillin, Clavulanic Acid	MEGAMOX	SUSP. DRY 457 MG 1 70 ML	SUSP. DRY 457 MG 1 70 ML	337354	150027	25368	69322	77480	167013	389414	335300	236528	233418	240015	209074	169854	109527	24492	70666	139867	145951	246547	570401	150922	249548	379811	470950	166284
	J01C BROAD SPECTRUM PENICILLIN	J01C BROAD SPECTRUM PENICILLIN	Amoxicillin, Clavulanic Acid	Amoxicillin, Clavulanic Acid	MEGAMOX	TABS 1 G 14	TABS 1 G 14	956	548	123	485	279	749	923	795	312	699	602	489	697	503	118	359	989	758	921	1769	252	744	1130	1602	471
	J01C BROAD SPECTRUM PENICILLIN	J01C BROAD SPECTRUM PENICILLIN	Amoxicillin, Clavulanic Acid	Amoxicillin, Clavulanic Acid	MEGAMOX	TABS 375 MG 20	TABS 375 MG 20	32205	17318	14693	16373	23895	18270	88515	37448	18758	23745	20130	24525	17820	8888	2685	9705	21338	18233	27375	47655	22208	17858	29708	31410	25868
	J01C BROAD SPECTRUM PENICILLIN	J01C BROAD SPECTRUM PENICILLIN	Amoxicillin, Clavulanic Acid	Amoxicillin, Clavulanic Acid	MEGAMOX	TABS 625 MG 20	TABS 625 MG 20	506113	176238	37563	267700	180013	258338	513225	325050	117863	436050	348200	221850	434225	143263	45050	193263	471575	325113	529075	663988	161900	517400	350650	695650	250613
	J01C BROAD SPECTRUM PENICILLIN	J01C BROAD SPECTRUM PENICILLIN	Amoxicillin, Clavulanic Acid	Amoxicillin, Clavulanic Acid	MOXICLAV	TABS 875MG/ 125 MG 14	TABS 875MG/ 125 MG 14	0	0	0	0	0	0	0	0	0	0	0	1208	0	5775	525	1575	84	433	3945	3586	38530	26179	44184	51363	10238
	J01C BROAD SPECTRUM PENICILLIN	J01C BROAD SPECTRUM PENICILLIN	Amoxicillin, Clavulanic Acid	Amoxicillin, Clavulanic Acid	OXICLAV	FILM C.TABS 500 MG /125 20	FILM C.TABS 500 MG /125 20	10716	27180	8280	450	921	21963	46242	12246	18	273	294	1380	153	33	24	216	480	0	0	30	0	0	0	0	0
	J01C BROAD SPECTRUM PENICILLIN	J01C BROAD SPECTRUM PENICILLIN	Amoxicillin, Clavulanic Acid	Amoxicillin, Clavulanic Acid	OXICLAV	FILM C.TABS 625 MG 20	FILM C.TABS 625 MG 20	0	0	0	0	0	0	0	0	0	0	0	0	0	0	0	0	0	0	0	0	148400	440850	311138	426700	215713
	J01D CEPHALOSPORINS & COMBS	J01D CEPHALOSPORINS & COMBS	Cefalexin (Cephalexin)	Cefalexin (Cephalexin)	CEPHADAR	CAPS 500 MG 20	CAPS 500 MG 20	44110	10410	29400	62050	21100	35550	40540	38705	10305	21370	14680	19975	13455	10900	3560	3030	14155	29715	38795	12445	17395	4470	580	41155	42290
	J01D CEPHALOSPORINS & COMBS	J01D CEPHALOSPORINS & COMBS	Cefalexin (Cephalexin)	Cefalexin (Cephalexin)	CEPHADAR	SUSP. DRY 250 MG 1 100 ML	SUSP. DRY 250 MG 1 100 ML	33	0	0	0	0	0	0	0	0	33	575	318	0	30	0	0	288	0	515	175	613	270	130	230	0
	J01D CEPHALOSPORINS & COMBS	J01D CEPHALOSPORINS & COMBS	Cefalexin (Cephalexin)	Cefalexin (Cephalexin)	CEPHALEX	CAPS 250 MG 20	CAPS 250 MG 20	0	0	0	0	0	0	20	0	0	0	0	0	0	0	0	0	0	0	0	0	0	0	0	0	0
	J01D CEPHALOSPORINS & COMBS	J01D CEPHALOSPORINS & COMBS	Cefalexin (Cephalexin)	Cefalexin (Cephalexin)	CEPHALEX	CAPS 500 MG 20	CAPS 500 MG 20	2660	615	50	90	100	205	250	0	40	0	0	0	0	0	0	50	50	0	55	110	390	0	0	0	0
	J01D CEPHALOSPORINS & COMBS	J01D CEPHALOSPORINS & COMBS	Cefalexin (Cephalexin)	Cefalexin (Cephalexin)	CEPHALEX	SUSP. DRY 250 MG 1 100 ML	SUSP. DRY 250 MG 1 100 ML	235	368	93	38	13	20	20	0	30	0	0	0	0	25	0	0	0	0	0	0	0	0	0	0	0
	J01D CEPHALOSPORINS & COMBS	J01D CEPHALOSPORINS & COMBS	Cefalexin (Cephalexin)	Cefalexin (Cephalexin)	KEFLEX	CAPS 500 MG 20	CAPS 500 MG 20	24360	19075	9310	9845	1795	435	84845	30495	37700	21350	12240	20510	20480	10080	4070	12735	14385	14440	19765	8725	11050	19780	11055	14015	17085
	J01D CEPHALOSPORINS & COMBS	J01D CEPHALOSPORINS & COMBS	Cefalexin (Cephalexin)	Cefalexin (Cephalexin)	KEFLEX	SUSP 250 MG 1 100 ML	SUSP 250 MG 1 100 ML	7495	3850	5583	3113	1738	203	153	8	28443	6170	3663	2260	3420	1910	98	2620	1615	5258	5998	1848	6465	5055	2418	2070	2318
	J01D CEPHALOSPORINS & COMBS	J01D CEPHALOSPORINS & COMBS	Cefalexin (Cephalexin)	Cefalexin (Cephalexin)	LEXIN	CAPS 500 MG 20	CAPS 500 MG 20	85	0	0	0	0	0	0	0	0	0	0	0	0	0	0	0	0	0	0	0	0	0	0	0	0
	J01D CEPHALOSPORINS & COMBS	J01D CEPHALOSPORINS & COMBS	Cefalexin (Cephalexin)	Cefalexin (Cephalexin)	OMACEPH	CAPS 500 MG 20	CAPS 500 MG 20	17990	8695	24935	16930	14290	27800	18645	28445	24910	25325	15755	14960	15350	2680	8495	950	3300	2600	570	95	0	0	0	0	0
	J01D CEPHALOSPORINS & COMBS	J01D CEPHALOSPORINS & COMBS	Cefdinir	Cefdinir	DENACIF	CAPS 300 MG 10	CAPS 300 MG 10	0	0	0	0	0	0	0	0	0	0	0	0	0	0	0	0	0	0	0	0	0	0	0	335	2435
	J01D CEPHALOSPORINS & COMBS	J01D CEPHALOSPORINS & COMBS	Cefdinir	Cefdinir	MINOCET	CAPS 300 MG 10	CAPS 300 MG 10	0	0	0	0	0	0	0	0	0	0	0	0	0	0	0	0	0	0	0	0	500	1415	7650	3390	12580
	J01D CEPHALOSPORINS & COMBS	J01D CEPHALOSPORINS & COMBS	Cefdinir	Cefdinir	MINOCET	POWDER SUSP 125 MG /5ML 1 40 ML	POWDER SUSP 125 MG /5ML 1 40 ML	0	0	0	0	0	0	0	0	0	0	0	0	0	0	0	1060	5003	4008	3450	3005	2285	2962	5180	1465	1677
	J01D CEPHALOSPORINS & COMBS	J01D CEPHALOSPORINS & COMBS	Cefdinir	Cefdinir	MINOCET	POWDER SUSP 125 MG /5ML 1 80 ML	POWDER SUSP 125 MG /5ML 1 80 ML	0	0	0	0	0	0	0	0	0	0	0	0	0	0	0	1913	10130	7647	7127	7123	4840	8123	13050	8727	5657
	J01D CEPHALOSPORINS & COMBS	J01D CEPHALOSPORINS & COMBS	Cefdinir	Cefdinir	OMNICEF	CAPS 300 MG 10	CAPS 300 MG 10	64865	36055	11165	35650	31785	37990	67985	81285	40170	50970	72365	45905	42975	47885	14170	20655	38775	74205	45435	117600	29065	38720	64270	71995	46915
	J01D CEPHALOSPORINS & COMBS	J01D CEPHALOSPORINS & COMBS	Cefdinir	Cefdinir	OMNICEF	SUSP. DRY 125 MG /5ML 1 80 ML	SUSP. DRY 125 MG /5ML 1 80 ML	70497	31873	3990	9327	12847	25553	69353	74653	41430	42483	50743	38643	41433	23357	4863	3070	19520	44087	52417	94733	26987	32843	62920	43357	41773
	J01D CEPHALOSPORINS & COMBS	J01D CEPHALOSPORINS & COMBS	Cefdinir	Cefdinir	OMNICEF	SUSP. DRY 125 MG 1 40 ML	SUSP. DRY 125 MG 1 40 ML	29747	12403	4170	11302	11512	14883	43640	36773	15872	18822	27947	14307	10040	8270	1828	2447	10453	21715	17465	29585	12432	11008	24160	16210	14018
	J01D CEPHALOSPORINS & COMBS	J01D CEPHALOSPORINS & COMBS	Cefdinir	Cefdinir	SEFARIX	CAPS 300 MG 10	CAPS 300 MG 10	0	0	0	0	0	0	0	0	21460	28730	47675	37020	48290	38945	24805	12045	62505	38470	2585	2055	118450	51945	60170	88840	32655
	J01D CEPHALOSPORINS & COMBS	J01D CEPHALOSPORINS & COMBS	Cefdinir	Cefdinir	SEFARIX	SUSP. DRY 125 MG /5ML 1 100 ML	SUSP. DRY 125 MG /5ML 1 100 ML	0	0	0	0	10863	10800	17383	12846	7492	23033	44638	32654	20871	15908	9613	3779	31529	25483	24179	18946	43229	44163	41325	49863	23488
	J01D CEPHALOSPORINS & COMBS	J01D CEPHALOSPORINS & COMBS	Cefdinir	Cefdinir	SEFARIX	SUSP. DRY 125 MG /5ML 1 50 ML	SUSP. DRY 125 MG /5ML 1 50 ML	0	0	0	0	5671	5956	8665	7460	5054	11977	18492	10131	8625	6479	5831	1975	14838	11098	15219	7008	17890	20127	24444	21700	6313
	J01D CEPHALOSPORINS & COMBS	J01D CEPHALOSPORINS & COMBS	Cefuroxime Axetil	Cefuroxime Axetil	CEFOVEX	TABS 250 MG 10	TABS 250 MG 10	1470	825	0	1625	1065	830	25	0	500	980	125	450	895	555	135	0	375	25	15	150	0	0	0	0	0
	J01D CEPHALOSPORINS & COMBS	J01D CEPHALOSPORINS & COMBS	Cefuroxime Axetil	Cefuroxime Axetil	CEFOVEX	TABS 500 MG 10	TABS 500 MG 10	53130	60600	27040	53900	60410	76820	87640	50700	74700	70900	73470	43380	52420	65380	51170	28820	42360	67370	43310	16430	0	0	0	0	0
	J01D CEPHALOSPORINS & COMBS	J01D CEPHALOSPORINS & COMBS	Cefuroxime Axetil	Cefuroxime Axetil	CEFUTIL	FILM C.TABS 500 MG 10	FILM C.TABS 500 MG 10	491100	209270	365830	269500	528130	689620	597150	801400	226660	367350	609920	328270	432550	372560	203030	84520	561680	369180	355820	190540	543610	547490	517320	464050	356540
	J01D CEPHALOSPORINS & COMBS	J01D CEPHALOSPORINS & COMBS	Cefuroxime Axetil	Cefuroxime Axetil	CEFUTIL	TABS 250 MG 10	TABS 250 MG 10	8050	1540	10705	1710	8795	33195	9285	12325	8430	11100	13155	7815	6560	4275	5060	11360	6990	11745	5365	12360	7600	9300	17260	10095	24735
	J01D CEPHALOSPORINS & COMBS	J01D CEPHALOSPORINS & COMBS	Cefuroxime Axetil	Cefuroxime Axetil	CEFUZIME	FILM C.TABS 250 MG 10	FILM C.TABS 250 MG 10	4305	3085	505	4030	4205	725	4210	90	1770	1780	2475	2580	510	1230	695	720	1180	415	1875	2125	780	0	0	0	0
	J01D CEPHALOSPORINS & COMBS	J01D CEPHALOSPORINS & COMBS	Cefuroxime Axetil	Cefuroxime Axetil	CEFUZIME	FILM C.TABS 500 MG 10	FILM C.TABS 500 MG 10	184950	127390	89960	139310	235650	150900	184510	31490	178460	103170	133460	147380	153820	101060	88470	69450	100080	140480	82450	151220	98190	43360	7060	8580	3500
	J01D CEPHALOSPORINS & COMBS	J01D CEPHALOSPORINS & COMBS	Cefuroxime Axetil	Cefuroxime Axetil	DAROXIME	FILM C.TABS 250 MG 10	FILM C.TABS 250 MG 10	295	450	0	0	0	0	675	1790	475	25	450	70	120	0	0	0	0	0	0	10	0	0	0	0	3825
	J01D CEPHALOSPORINS & COMBS	J01D CEPHALOSPORINS & COMBS	Cefuroxime Axetil	Cefuroxime Axetil	DAROXIME	FILM C.TABS 500 MG 10	FILM C.TABS 500 MG 10	150310	94360	184380	81340	79480	162140	139290	107510	103900	116100	43990	88320	100140	57060	47360	26550	63330	102710	80330	41740	89710	69250	118120	51170	108640
	J01D CEPHALOSPORINS & COMBS	J01D CEPHALOSPORINS & COMBS	Cefuroxime Axetil	Cefuroxime Axetil	EMDITIL	FILM C.TABS 500 MG 10	FILM C.TABS 500 MG 10	0	0	0	0	0	0	0	0	0	0	122920	88410	68790	70820	65540	51170	86550	103420	134030	82690	119120	155230	180150	149610	136320
	J01D CEPHALOSPORINS & COMBS	J01D CEPHALOSPORINS & COMBS	Cefuroxime Axetil	Cefuroxime Axetil	U-CEF	FILM C.TABS 250 MG 10	FILM C.TABS 250 MG 10	0	60	0	0	0	0	0	0	0	0	0	0	0	0	0	0	0	0	0	0	0	0	0	0	0
	J01D CEPHALOSPORINS & COMBS	J01D CEPHALOSPORINS & COMBS	Cefuroxime Axetil	Cefuroxime Axetil	U-CEF	FILM C.TABS 500 MG 10	FILM C.TABS 500 MG 10	66170	33000	66840	14750	59740	121930	65330	140090	35540	31950	58540	60060	50620	25530	37850	24230	65570	36590	36490	98350	39790	63130	53990	85200	53260
	J01D CEPHALOSPORINS & COMBS	J01D CEPHALOSPORINS & COMBS	Cefuroxime Axetil	Cefuroxime Axetil	ZAMUR	FILM C.TABS 500 MG 10	FILM C.TABS 500 MG 10	169600	132370	99470	54990	119480	170060	96020	149650	35720	42050	110180	71950	34100	52610	42400	20860	68330	76730	41960	56430	68300	73450	105780	132510	93880
	J01D CEPHALOSPORINS & COMBS	J01D CEPHALOSPORINS & COMBS	Cefuroxime Axetil	Cefuroxime Axetil	ZINNAT	C.TAB 250 MG 14	C.TAB 250 MG 14	8400	15918	6202	10409	3878	3227	4830	6594	4998	8736	5285	2898	3094	4515	2793	3185	10318	5852	10773	3318	11333	7749	9268	9457	4249
	J01D CEPHALOSPORINS & COMBS	J01D CEPHALOSPORINS & COMBS	Cefuroxime Axetil	Cefuroxime Axetil	ZINNAT	C.TAB 500 MG 10	C.TAB 500 MG 10	237450	86760	68110	180100	135900	293050	77190	106770	221570	173570	241840	103830	93670	234270	61730	75240	110520	120640	171880	186980	160990	148180	309920	147270	139400
	J01D CEPHALOSPORINS & COMBS	J01D CEPHALOSPORINS & COMBS	Cefuroxime Axetil	Cefuroxime Axetil	ZINNAT	SUSP. DRY 125 MG 1 50 ML	SUSP. DRY 125 MG 1 50 ML	12678	5598	6768	10843	4655	7828	5740	4333	9825	10873	5255	5460	4135	718	408	2175	2450	3603	8018	5188	8173	12663	1015	2728	2795
	J01D CEPHALOSPORINS & COMBS	J01D CEPHALOSPORINS & COMBS	Cefuroxime Axetil	Cefuroxime Axetil	ZINNAT	SUSP. DRY 250 MG /5ML 1 50 ML	SUSP. DRY 250 MG /5ML 1 50 ML	7160	4735	27075	10000	6990	18420	19620	2835	20625	6020	27060	14975	9145	9875	6805	4525	12215	11960	12190	20770	21725	20535	22120	18130	11740
	J01D CEPHALOSPORINS & COMBS	J01D CEPHALOSPORINS & COMBS	Cefuroxime Axetil	Cefuroxime Axetil	ZINOXIMOR	FILM C.TABS 250 MG 14	FILM C.TABS 250 MG 14	12677	13853	2177	19887	22589	53592	26194	27041	14532	14889	23569	14763	6923	4620	539	6013	24304	17290	20671	9730	12320	12509	15533	15036	7266
	J01D CEPHALOSPORINS & COMBS	J01D CEPHALOSPORINS & COMBS	Cefuroxime Axetil	Cefuroxime Axetil	ZINOXIMOR	FILM C.TABS 500 MG 14	FILM C.TABS 500 MG 14	429842	601510	68334	310744	632436	913864	508592	455770	449722	616028	738934	524426	477442	334698	117894	325696	573776	975618	371546	579698	342328	382760	675738	363496	368522
	J01E TRIMETHOPRIM COMBS	J01E TRIMETHOPRIM COMBS	Sulfamethoxazole, Trimethoprim	Sulfamethoxazole, Trimethoprim	BACTRIM	SYRUP 240 MG 1 100 ML	SYRUP 240 MG 1 100 ML	17860	20860	2460	20052	15016	12150	24332	192	20222	23690	17532	12442	17778	11540	2830	11246	23074	20904	30932	660	18756	13516	21036	22772	13604
	J01E TRIMETHOPRIM COMBS	J01E TRIMETHOPRIM COMBS	Sulfamethoxazole, Trimethoprim	Sulfamethoxazole, Trimethoprim	BACTRIM	TABS FORT 10	TABS FORT 10	34868	35588	3312	45876	28904	35188	53084	128	40404	42016	33580	26704	33204	23068	3712	21608	33788	31140	62496	828	32596	19404	56300	28732	17984
	J01E TRIMETHOPRIM COMBS	J01E TRIMETHOPRIM COMBS	Sulfamethoxazole, Trimethoprim	Sulfamethoxazole, Trimethoprim	SEPTAZOL	TABS 480 MG 20	TABS 480 MG 20	0	0	0	80	0	0	0	0	0	0	0	0	0	0	0	0	0	0	0	0	0	0	0	0	0
	J01E TRIMETHOPRIM COMBS	J01E TRIMETHOPRIM COMBS	Sulfamethoxazole, Trimethoprim	Sulfamethoxazole, Trimethoprim	SEPTRIN	SUSP 1 100 ML	SUSP 1 100 ML	16078	9268	2714	2372	2202	7870	2592	2890	1774	2942	3478	1062	250	252	14	0	0	0	0	0	0	0	0	0	0
	J01E TRIMETHOPRIM COMBS	J01E TRIMETHOPRIM COMBS	Sulfamethoxazole, Trimethoprim	Sulfamethoxazole, Trimethoprim	TRIMOL	SUSP 240 MG 1 100 ML	SUSP 240 MG 1 100 ML	7942	4032	7564	5364	4580	17600	3644	2314	6678	4722	4808	4318	3836	1648	3606	1716	5034	3620	2774	3932	3670	6380	1340	2986	1240
	J01E TRIMETHOPRIM COMBS	J01E TRIMETHOPRIM COMBS	Sulfamethoxazole, Trimethoprim	Sulfamethoxazole, Trimethoprim	TRIMOL	TABS 480 MG 20	TABS 480 MG 20	2712	1196	20776	9476	7700	3752	13944	3504	4144	3656	7644	9328	9104	3452	2836	7676	2168	1712	7956	7420	3964	14836	2752	2720	720
	J01F MACROLIDES & SIMILAR TYPE	J01F MACROLIDES & SIMILAR TYPE	Azithromycin	Azithromycin	AZIMAC	FILM C.TABS 250 MG 6	FILM C.TABS 250 MG 6	44080	29510	14390	68095	86555	82970	73090	61475	49370	45945	70480	29055	31725	20730	15105	25235	35680	45030	11805	40460	102315	54970	75620	59025	48940
	J01F MACROLIDES & SIMILAR TYPE	J01F MACROLIDES & SIMILAR TYPE	Azithromycin	Azithromycin	AZIMAC	FILM C.TABS 500 MG 3	FILM C.TABS 500 MG 3	396655	237520	155690	303605	417555	323915	435350	240885	378870	308675	424335	238185	182040	161770	72035	99775	232780	185230	194500	182990	437675	318695	366715	366095	282815
	J01F MACROLIDES & SIMILAR TYPE	J01F MACROLIDES & SIMILAR TYPE	Azithromycin	Azithromycin	AZI-ONCE	CAPS 250 MG 6	CAPS 250 MG 6	148515	234880	120680	103275	286595	213835	216895	144270	289940	263725	305065	146180	139825	189985	34415	61370	167250	164285	225190	381880	91930	167330	149865	199760	174785
	J01F MACROLIDES & SIMILAR TYPE	J01F MACROLIDES & SIMILAR TYPE	Azithromycin	Azithromycin	AZI-ONCE	SUSP ORAL 200 MG /5ML 1 15 ML	SUSP ORAL 200 MG /5ML 1 15 ML	36562	33830	20512	27778	34686	40136	33076	23976	35408	18768	92904	58154	28250	20622	7698	10026	23786	6556	34058	79678	11580	64522	41570	35454	34814
	J01F MACROLIDES & SIMILAR TYPE	J01F MACROLIDES & SIMILAR TYPE	Azithromycin	Azithromycin	AZI-ONCE	SUSP ORAL 200 MG /5ML 1 22.5 ML	SUSP ORAL 200 MG /5ML 1 22.5 ML	24132	30024	8250	15729	23106	42573	38439	29196	40215	31674	67071	45360	29100	24465	2820	9693	22446	12105	21492	70467	7038	28146	10245	31569	42888
	J01F MACROLIDES & SIMILAR TYPE	J01F MACROLIDES & SIMILAR TYPE	Azithromycin	Azithromycin	AZI-ONCE	SUSP ORAL 200 MG /5ML 1 30 ML	SUSP ORAL 200 MG /5ML 1 30 ML	32868	32260	28768	22376	36932	61032	43036	42100	63320	64860	92660	69712	43120	34020	11428	7340	22044	16080	42148	60996	11828	30776	44524	64084	56332
	J01F MACROLIDES & SIMILAR TYPE	J01F MACROLIDES & SIMILAR TYPE	Azithromycin	Azithromycin	AZOMAX	CAPS 250 MG 6	CAPS 250 MG 6	65410	68570	48635	44150	3570	96970	91270	56350	53885	75245	44215	58580	70390	43430	34810	22285	60710	51240	30565	29810	86020	73175	0	0	0
	J01F MACROLIDES & SIMILAR TYPE	J01F MACROLIDES & SIMILAR TYPE	Azithromycin	Azithromycin	AZOMYCIN	CAPS 250 MG 6	CAPS 250 MG 6	60120	36300	48925	41295	71855	32785	36125	7890	53035	35570	38565	31605	20370	29120	6435	11680	23465	45010	28980	33490	20710	24485	7140	6405	3950
	J01F MACROLIDES & SIMILAR TYPE	J01F MACROLIDES & SIMILAR TYPE	Azithromycin	Azithromycin	AZOMYCIN	SUSP. DRY 200 MG /5ML 1 15 ML	SUSP. DRY 200 MG /5ML 1 15 ML	11460	3866	6186	2370	4826	4162	6866	302	7222	6242	8182	8502	2360	672	544	960	1036	3720	3406	6542	5234	6342	2758	6130	2078
	J01F MACROLIDES & SIMILAR TYPE	J01F MACROLIDES & SIMILAR TYPE	Azithromycin	Azithromycin	AZOMYCIN	SUSP. DRY 200 MG /5ML 1 30 ML	SUSP. DRY 200 MG /5ML 1 30 ML	11548	9120	3892	5012	10716	8288	4032	120	4956	156	112	6124	11572	3620	2864	2304	3332	2348	8232	2484	1412	332	0	0	0
	J01F MACROLIDES & SIMILAR TYPE	J01F MACROLIDES & SIMILAR TYPE	Azithromycin	Azithromycin	ZEROX	TABS 500 MG 2	TABS 500 MG 2	0	0	0	0	0	0	0	0	0	0	0	0	0	0	0	0	0	0	0	0	0	0	0	690	1167
	J01F MACROLIDES & SIMILAR TYPE	J01F MACROLIDES & SIMILAR TYPE	Azithromycin	Azithromycin	ZEROX	TABS 500 MG 3	TABS 500 MG 3	0	0	0	0	0	0	0	0	0	0	0	0	0	0	0	0	0	0	0	0	0	0	0	1075	3500
	J01F MACROLIDES & SIMILAR TYPE	J01F MACROLIDES & SIMILAR TYPE	Azithromycin	Azithromycin	ZETRON	CAPS 250 MG 6	CAPS 250 MG 6	24625	10505	7115	6750	64390	118150	76625	43300	47385	153600	110900	53155	44540	21225	14895	13445	41890	66730	43910	59920	36495	58690	75805	60540	58265
	J01F MACROLIDES & SIMILAR TYPE	J01F MACROLIDES & SIMILAR TYPE	Azithromycin	Azithromycin	ZETRON	SUSP. DRY 200 MG /5ML 1 15 ML	SUSP. DRY 200 MG /5ML 1 15 ML	4530	864	590	2182	11626	24898	11066	4894	10310	19366	12770	10604	1234	130	0	0	10832	10006	12724	7244	1226	232	3774	42510	6856
	J01F MACROLIDES & SIMILAR TYPE	J01F MACROLIDES & SIMILAR TYPE	Azithromycin	Azithromycin	ZETRON	SUSP. DRY 200 MG /5ML 1 22.5 ML	SUSP. DRY 200 MG /5ML 1 22.5 ML	2505	603	867	2712	9999	33489	12657	3582	14700	22197	2970	5085	18	348	11430	9777	3069	7284	147	639	21111	10977	16851	5679	774
	J01F MACROLIDES & SIMILAR TYPE	J01F MACROLIDES & SIMILAR TYPE	Azithromycin	Azithromycin	ZIMAX	CAPS 250 MG 6	CAPS 250 MG 6	64620	82885	50135	90690	74910	117790	144480	131890	102240	72480	201105	46270	71375	62680	10235	34750	78950	70575	123465	169685	29385	59860	105175	91175	65230
	J01F MACROLIDES & SIMILAR TYPE	J01F MACROLIDES & SIMILAR TYPE	Azithromycin	Azithromycin	ZIMAX	SUSP. DRY 200 MG /5ML 1 15 ML	SUSP. DRY 200 MG /5ML 1 15 ML	30246	23932	12468	19126	21946	55400	60982	49964	34940	35646	59804	35118	13172	15060	3430	10652	16118	12778	35164	35724	0	0	0	0	0
	J01F MACROLIDES & SIMILAR TYPE	J01F MACROLIDES & SIMILAR TYPE	Azithromycin	Azithromycin	ZIMAX	SUSP. DRY 200 MG /5ML 1 22.5 ML	SUSP. DRY 200 MG /5ML 1 22.5 ML	17307	14055	13782	10761	19578	44625	65787	50637	34722	28359	59394	28884	14529	12330	2475	15855	15135	13905	29865	32673	49791	40359	54924	12069	237
	J01F MACROLIDES & SIMILAR TYPE	J01F MACROLIDES & SIMILAR TYPE	Azithromycin	Azithromycin	ZITHROMAX	CAPS 250 MG 4	CAPS 250 MG 4	14770	2540	6603	5973	10470	6453	7617	13200	7807	8417	6737	5967	10113	3757	3007	4427	5677	13097	4560	9477	6777	9787	9980	5843	5473
	J01F MACROLIDES & SIMILAR TYPE	J01F MACROLIDES & SIMILAR TYPE	Azithromycin	Azithromycin	ZITHROMAX	CAPS 250 MG 6	CAPS 250 MG 6	181160	64975	176640	112920	159505	190475	134870	214605	352460	244040	155240	118710	101060	13315	22800	70655	53215	93380	111595	119000	157155	146195	190085	98840	89900
	J01F MACROLIDES & SIMILAR TYPE	J01F MACROLIDES & SIMILAR TYPE	Azithromycin	Azithromycin	ZITHROMAX	SUSP. DRY 200 MG /5ML 1 30 ML	SUSP. DRY 200 MG /5ML 1 30 ML	44212	25212	28136	14696	42320	61296	56952	79444	94776	66340	47172	35696	44144	13744	13252	3860	22108	16736	33412	46080	48068	65932	49456	37036	29944
	J01F MACROLIDES & SIMILAR TYPE	J01F MACROLIDES & SIMILAR TYPE	Azithromycin	Azithromycin	ZITHROMAX	SUSP. DRY 200 MG 1 15 ML	SUSP. DRY 200 MG 1 15 ML	69750	29977	85203	34517	73900	122660	82020	124203	171620	124473	99317	49147	51077	10403	23767	22903	25780	22737	42967	59647	93830	91173	88830	96970	41977
	J01F MACROLIDES & SIMILAR TYPE	J01F MACROLIDES & SIMILAR TYPE	Azithromycin	Azithromycin	ZITHROMAX	SUSP. DRY 200 MG 1 22.5 ML	SUSP. DRY 200 MG 1 22.5 ML	45012	19842	28056	23496	24705	51750	56691	69153	81108	62040	42489	27234	31083	10365	4626	4185	12204	14118	17748	37494	43017	44853	38289	27441	0
	J01F MACROLIDES & SIMILAR TYPE	J01F MACROLIDES & SIMILAR TYPE	Azithromycin	Azithromycin	ZITHROMAX	SUSP. DRY 300 MG 1 22.5 ML	SUSP. DRY 300 MG 1 22.5 ML	0	0	0	0	0	0	0	0	0	0	0	0	0	0	0	0	0	0	0	0	0	0	0	0	30047
	J01F MACROLIDES & SIMILAR TYPE	J01F MACROLIDES & SIMILAR TYPE	Azithromycin	Azithromycin	ZOCIN	CAPS 250 MG 6	CAPS 250 MG 6	21635	15805	35500	11790	32230	49750	44910	72950	25105	32925	23165	11080	17435	6810	19300	9030	24195	24695	13715	71615	7085	37160	22745	50520	41990
	J01F MACROLIDES & SIMILAR TYPE	J01F MACROLIDES & SIMILAR TYPE	Azithromycin Dihydrate	Azithromycin Dihydrate	AZOLID	FILM C.TABS 250 MG 6	FILM C.TABS 250 MG 6	11195	35940	9305	8325	27130	14390	30920	9465	27835	22150	26605	7260	16210	3730	9800	3465	9430	23550	12815	840	23015	10505	4810	16920	29395
	J01F MACROLIDES & SIMILAR TYPE	J01F MACROLIDES & SIMILAR TYPE	Azithromycin Dihydrate	Azithromycin Dihydrate	AZOLID	FILM C.TABS 500 MG 3	FILM C.TABS 500 MG 3	22640	8215	20090	23485	26610	36870	41930	400	50760	29850	25120	19040	32690	11640	10025	15270	31500	26550	24735	15425	30155	22415	39555	18750	37380
	J01F MACROLIDES & SIMILAR TYPE	J01F MACROLIDES & SIMILAR TYPE	Clarithromycin	Clarithromycin	CLAMYCIN	FILM C.TABS 250 MG 14	FILM C.TABS 250 MG 14	2156	5985	420	2296	77	196	329	0	28	644	308	518	63	0	273	0	287	0	413	0	0	378	0	70	0
	J01F MACROLIDES & SIMILAR TYPE	J01F MACROLIDES & SIMILAR TYPE	Clarithromycin	Clarithromycin	CLAMYCIN	FILM C.TABS 500 MG 14	FILM C.TABS 500 MG 14	114562	62160	44506	68698	128982	113862	90804	36218	106064	65086	89068	95004	89054	56154	45038	31598	67690	67494	63322	69664	20664	17472	4200	9366	8680
	J01F MACROLIDES & SIMILAR TYPE	J01F MACROLIDES & SIMILAR TYPE	Clarithromycin	Clarithromycin	CLAREX	FILM C.TABS 500 MG 14	FILM C.TABS 500 MG 14	59682	30506	44898	77742	38542	133112	125552	55888	47726	122458	93926	51646	98980	64806	66556	42378	72534	77252	39340	66220	98952	69174	0	0	0
	J01F MACROLIDES & SIMILAR TYPE	J01F MACROLIDES & SIMILAR TYPE	Clarithromycin	Clarithromycin	CLARIDAR	FILM C.TABS 250 MG 14	FILM C.TABS 250 MG 14	49	0	0	0	0	0	0	112	0	0	0	0	0	0	0	0	0	0	0	0	0	0	0	0	0
	J01F MACROLIDES & SIMILAR TYPE	J01F MACROLIDES & SIMILAR TYPE	Clarithromycin	Clarithromycin	CLARIDAR	FILM C.TABS 500 MG 14	FILM C.TABS 500 MG 14	123018	13818	38640	33040	7616	63042	36582	64344	37898	44422	22526	25368	119616	21798	10178	17514	16422	51926	42084	42658	83062	87374	67200	12796	13580
	J01F MACROLIDES & SIMILAR TYPE	J01F MACROLIDES & SIMILAR TYPE	Clarithromycin	Clarithromycin	CLARIDAR	SUSP. DRY 125 MG /5ML 1 60 ML	SUSP. DRY 125 MG /5ML 1 60 ML	1284	321	780	0	252	507	510	9	453	180	0	0	465	0	390	225	1299	2616	3276	2004	2100	2361	2970	903	804
	J01F MACROLIDES & SIMILAR TYPE	J01F MACROLIDES & SIMILAR TYPE	Clarithromycin	Clarithromycin	CLARIMAC	FILM C.TABS 500 MG 14	FILM C.TABS 500 MG 14	154658	42980	89194	119406	152124	188230	161700	105630	151522	157360	221746	166152	115402	64708	46690	77546	193508	155596	255122	148036	154434	127848	199136	196098	237538
	J01F MACROLIDES & SIMILAR TYPE	J01F MACROLIDES & SIMILAR TYPE	Clarithromycin	Clarithromycin	CLARITT	FILM C.TABS 250 MG 14	FILM C.TABS 250 MG 14	2072	0	0	994	0	994	4879	12600	6090	7567	12635	1820	7357	1225	3255	1260	2009	9401	6356	8876	2800	7280	15281	7896	4767
	J01F MACROLIDES & SIMILAR TYPE	J01F MACROLIDES & SIMILAR TYPE	Clarithromycin	Clarithromycin	CLARITT	FILM C.TABS 500 MG 14	FILM C.TABS 500 MG 14	35364	3920	0	4998	5320	4466	48958	53172	26152	43064	79590	42994	57778	9240	28770	8120	58898	113890	39410	82628	14700	910	149464	47768	20356
	J01F MACROLIDES & SIMILAR TYPE	J01F MACROLIDES & SIMILAR TYPE	Clarithromycin	Clarithromycin	CLARITT	SUSP. DRY 125 MG /5ML 1 60 ML	SUSP. DRY 125 MG /5ML 1 60 ML	3819	0	228	321	0	642	4329	9714	2133	5472	19587	5856	3441	2160	8232	555	228	22248	20118	22740	3990	1164	18681	6936	6603
	J01F MACROLIDES & SIMILAR TYPE	J01F MACROLIDES & SIMILAR TYPE	Clarithromycin	Clarithromycin	CLARITT	SUSP. DRY 250 MG /5ML 1 70 ML	SUSP. DRY 250 MG /5ML 1 70 ML	8323	98	0	1953	1519	5453	14287	31598	3024	24409	36750	11242	9751	1820	14490	973	84	32571	35987	52017	6223	14301	54908	20692	28210
	J01F MACROLIDES & SIMILAR TYPE	J01F MACROLIDES & SIMILAR TYPE	Clarithromycin	Clarithromycin	CLARITT XL	ER TABLETS 500 MG 14	ER TABLETS 500 MG 14	10528	0	0	2450	0	1260	0	0	0	0	0	5600	0	31458	12110	3640	12978	3514	18620	16800	8092	10500	50554	34944	31178
	J01F MACROLIDES & SIMILAR TYPE	J01F MACROLIDES & SIMILAR TYPE	Clarithromycin	Clarithromycin	CLARITT XL	ER TABLETS 500 MG 7	ER TABLETS 500 MG 7	5453	0	0	252	0	784	0	0	0	0	12040	6069	10528	2625	1050	3402	784	2905	4585	6601	2548	4032	9751	2275	17157
	J01F MACROLIDES & SIMILAR TYPE	J01F MACROLIDES & SIMILAR TYPE	Clarithromycin	Clarithromycin	CLARIVA	FILM C.TABS 250 MG 14	FILM C.TABS 250 MG 14	0	0	728	0	616	189	0	0	0	0	0	0	3080	0	0	0	490	0	0	0	0	0	0	0	0
	J01F MACROLIDES & SIMILAR TYPE	J01F MACROLIDES & SIMILAR TYPE	Clarithromycin	Clarithromycin	CLARIVA	FILM C.TABS 500 MG 14	FILM C.TABS 500 MG 14	8610	20832	10024	14728	24346	22946	29540	9254	27356	9814	11270	13706	16450	19544	7448	12502	15638	13412	15400	1582	0	0	0	0	0
	J01F MACROLIDES & SIMILAR TYPE	J01F MACROLIDES & SIMILAR TYPE	Clarithromycin	Clarithromycin	CLARIXIN	FILM C.TABS 500 MG 14	FILM C.TABS 500 MG 14	200480	55062	81382	55132	220766	329616	184226	106190	13524	2254	2940	147826	397992	143164	102410	16548	159712	147294	40530	88004	165480	136192	192234	156590	110432
	J01F MACROLIDES & SIMILAR TYPE	J01F MACROLIDES & SIMILAR TYPE	Clarithromycin	Clarithromycin	EMIMYCIN	FILM C.TABS 500 MG 20	FILM C.TABS 500 MG 20	37580	15420	21900	480	7600	0	940	90540	21140	14140	16260	2000	0	80920	20380	660	17440	9280	8580	22640	0	36080	31320	18420	13720
	J01F MACROLIDES & SIMILAR TYPE	J01F MACROLIDES & SIMILAR TYPE	Clarithromycin	Clarithromycin	ERACID	FILM C.TABS 250 MG 14	FILM C.TABS 250 MG 14	1316	161	5131	511	4907	630	1470	7308	7245	3178	7441	8001	2674	1365	0	2191	5320	875	2023	6020	1316	4431	777	2030	2639
	J01F MACROLIDES & SIMILAR TYPE	J01F MACROLIDES & SIMILAR TYPE	Clarithromycin	Clarithromycin	KLACID	C.TAB 250 MG 14	C.TAB 250 MG 14	3864	10738	11235	6104	2821	23877	31416	13776	1666	27503	21945	8246	13237	13937	1673	2331	7665	4431	18585	10584	13797	10017	20209	16072	6531
	J01F MACROLIDES & SIMILAR TYPE	J01F MACROLIDES & SIMILAR TYPE	Clarithromycin	Clarithromycin	KLACID	FILM C.TABS 500 MG 14	FILM C.TABS 500 MG 14	134540	72100	60242	53340	92764	133588	204778	112966	108024	129234	173544	156884	177016	71820	30576	47628	106120	94878	195972	123354	78806	120274	189070	205856	166194
	J01F MACROLIDES & SIMILAR TYPE	J01F MACROLIDES & SIMILAR TYPE	Clarithromycin	Clarithromycin	KLACID	SUSP. DRY 125 MG 1 60 ML	SUSP. DRY 125 MG 1 60 ML	19506	27924	11874	16215	22017	34794	67203	26937	45111	70992	39333	246	75	0	261	0	0	103821	69846	54201	24387	44424	43887	40170	19458
	J01F MACROLIDES & SIMILAR TYPE	J01F MACROLIDES & SIMILAR TYPE	Clarithromycin	Clarithromycin	KLACID	TABS L.A 500 MG 14	TABS L.A 500 MG 14	112686	87514	73528	78498	95704	187152	213346	128660	107450	156268	197316	160244	182700	84168	67298	45990	104986	146020	181958	167244	101976	133854	240534	223076	116312
	J01F MACROLIDES & SIMILAR TYPE	J01F MACROLIDES & SIMILAR TYPE	Clarithromycin	Clarithromycin	KLACID	TABS L.A 500 MG 7	TABS L.A 500 MG 7	19915	6545	9072	11403	14665	18893	43603	27867	21420	39312	50890	16254	41125	30828	6629	5733	13132	16604	41496	21609	38731	16121	35700	27818	38318
	J01F MACROLIDES & SIMILAR TYPE	J01F MACROLIDES & SIMILAR TYPE	Clarithromycin	Clarithromycin	KLARE	FILM C.TABS 500 MG 14	FILM C.TABS 500 MG 14	0	140	20930	40698	19838	41986	40992	88760	13580	33250	10682	8764	7910	8974	13692	2310	39914	18466	27622	55202	15316	10374	22470	15876	5138
	J01F MACROLIDES & SIMILAR TYPE	J01F MACROLIDES & SIMILAR TYPE	Clarithromycin	Clarithromycin	RESCLAR	TABS 500 MG 14	TABS 500 MG 14	44926	35350	43064	35364	34888	78876	13356	46158	26614	49042	37520	6230	52472	18662	28952	44296	44702	77406	92344	58478	56322	107254	42126	141050	52836
	J01F MACROLIDES & SIMILAR TYPE	J01F MACROLIDES & SIMILAR TYPE	Clindamycin	Clindamycin	DALACIN C	CAPS 150 MG 16	CAPS 150 MG 16	18312	10844	5292	13552	7672	12240	11788	15282	1482	5776	5326	3908	6110	10212	4492	6684	6474	5268	3296	13362	7394	10334	9200	3360	3126
	J01F MACROLIDES & SIMILAR TYPE	J01F MACROLIDES & SIMILAR TYPE	Clindamycin	Clindamycin	DALACIN C	CAPS 300 MG 16	CAPS 300 MG 16	84704	65504	36632	63696	41004	93476	79736	93116	13104	47624	37420	26692	54716	66664	26268	45468	44776	61764	54028	62356	45500	65340	71204	50524	17120
	J01G FLUOROQUINOLONES	J01G FLUOROQUINOLONES	Ciprofloxacin	Ciprofloxacin	BACTAL	C.TAB 500 MG 10	C.TAB 500 MG 10	21915	19740	22825	26260	20935	8245	43860	13420	20645	18250	24695	10370	12960	7445	9080	13110	10075	12540	11815	12060	14895	3160	10135	10195	7630
	J01G FLUOROQUINOLONES	J01G FLUOROQUINOLONES	Ciprofloxacin	Ciprofloxacin	CIFLOX	FILM C.TABS 250 MG 10	FILM C.TABS 250 MG 10	193	425	0	23	160	113	1420	0	1313	50	0	0	0	0	0	0	0	0	0	0	0	0	0	0	0
	J01G FLUOROQUINOLONES	J01G FLUOROQUINOLONES	Ciprofloxacin	Ciprofloxacin	CIFLOX	FILM C.TABS 500 MG 10	FILM C.TABS 500 MG 10	95375	66120	22925	50695	64230	73920	54685	10875	134970	66055	95115	55090	59615	49165	46115	42505	64985	82930	51365	9045	80255	58025	78775	43065	51310
	J01G FLUOROQUINOLONES	J01G FLUOROQUINOLONES	Ciprofloxacin	Ciprofloxacin	CIPROBAY	FILM C.TABS 250 MG 10	FILM C.TABS 250 MG 10	298	318	303	640	128	2963	1298	978	1725	1155	958	1420	2463	183	635	430	983	768	1423	1073	1395	1658	225	13	163
	J01G FLUOROQUINOLONES	J01G FLUOROQUINOLONES	Ciprofloxacin	Ciprofloxacin	CIPROBAY	FILM C.TABS 500 MG 10	FILM C.TABS 500 MG 10	31145	13755	25405	28580	42190	31640	18325	10360	38210	25145	30430	24560	32805	17665	17025	11760	21335	22250	20320	19880	29285	24455	36190	19135	17695
	J01G FLUOROQUINOLONES	J01G FLUOROQUINOLONES	Ciprofloxacin	Ciprofloxacin	CIPROBAY	FILM C.TABS 750 MG 10	FILM C.TABS 750 MG 10	7493	698	2498	3143	3968	4800	6023	3053	8513	3083	4958	2175	3218	788	615	2925	3135	1230	1733	2910	4410	1290	2003	488	270
	J01G FLUOROQUINOLONES	J01G FLUOROQUINOLONES	Ciprofloxacin	Ciprofloxacin	CIPROCIN	TABS 250 MG 10	TABS 250 MG 10	108	408	175	20	188	90	43	58	140	620	203	45	190	0	0	40	0	0	58	0	68	0	113	0	0
	J01G FLUOROQUINOLONES	J01G FLUOROQUINOLONES	Ciprofloxacin	Ciprofloxacin	CIPROCIN	TABS 500 MG 10	TABS 500 MG 10	2940	4560	6400	4620	4305	2985	2580	2700	2685	3060	1805	4665	1820	2135	2240	3185	2260	2395	5810	6975	2580	6360	7945	5350	3125
	J01G FLUOROQUINOLONES	J01G FLUOROQUINOLONES	Ciprofloxacin	Ciprofloxacin	CIPRODAR	FILM C.TABS 500 MG 10	FILM C.TABS 500 MG 10	95570	35560	57525	26970	14305	27795	45880	37800	49435	20575	6985	10115	24370	8535	4785	8795	22980	21455	34510	16380	46120	34980	47660	42560	35160
	J01G FLUOROQUINOLONES	J01G FLUOROQUINOLONES	Ciprofloxacin	Ciprofloxacin	CIPROFLACIN	FILM C.TABS 500 MG 10	FILM C.TABS 500 MG 10	9085	80480	5040	14270	92885	50940	25770	39270	24210	27705	61870	24145	45955	22830	6825	20185	20060	51970	32090	38130	9815	19905	21975	24210	18630
	J01G FLUOROQUINOLONES	J01G FLUOROQUINOLONES	Ciprofloxacin	Ciprofloxacin	CIPROFLACIN	FILM C.TABS 750 MG 10	FILM C.TABS 750 MG 10	1763	7380	113	3083	24473	19223	4463	1365	2205	16005	6098	14393	5955	1875	750	14250	6038	7440	248	3795	135	5895	8078	6488	8835
	J01G FLUOROQUINOLONES	J01G FLUOROQUINOLONES	Ciprofloxacin	Ciprofloxacin	CIPROGEN	FILM C.TABS 500 MG 10	FILM C.TABS 500 MG 10	130745	167380	35405	112885	231900	166850	70135	184695	33550	106695	141165	87000	224685	99390	67895	117380	280340	111585	179020	159120	83040	108700	246780	147185	214215
	J01G FLUOROQUINOLONES	J01G FLUOROQUINOLONES	Ciprofloxacin	Ciprofloxacin	CIPROGRAM	FILM C.TABS 250 MG 10	FILM C.TABS 250 MG 10	880	1155	2833	1143	2378	1390	9233	1005	28	403	1028	908	10878	105	745	8	255	330	278	723	50	2053	3365	228	700
	J01G FLUOROQUINOLONES	J01G FLUOROQUINOLONES	Ciprofloxacin	Ciprofloxacin	CIPROGRAM	FILM C.TABS 500 MG 10	FILM C.TABS 500 MG 10	56650	39830	31925	38900	50680	54815	83105	97550	40985	81585	84890	56855	31750	10760	12395	10305	12905	10725	34840	21965	60445	35805	60365	20935	17630
	J01G FLUOROQUINOLONES	J01G FLUOROQUINOLONES	Ciprofloxacin	Ciprofloxacin	CIPROGRAM	FILM C.TABS 750 MG 10	FILM C.TABS 750 MG 10	27735	11370	3113	19965	19823	9720	43455	10590	8693	21675	15368	17820	1530	2393	1673	1770	2430	1410	2228	21825	14918	13448	27293	5348	3225
	J01G FLUOROQUINOLONES	J01G FLUOROQUINOLONES	Ciprofloxacin	Ciprofloxacin	CIPROMAX	FILM C.TABS 250 MG 10	FILM C.TABS 250 MG 10	615	0	0	0	0	0	0	0	0	0	0	0	0	0	0	0	0	0	0	0	0	0	0	0	0
	J01G FLUOROQUINOLONES	J01G FLUOROQUINOLONES	Ciprofloxacin	Ciprofloxacin	CIPROMAX	FILM C.TABS 500 MG 10	FILM C.TABS 500 MG 10	58365	83400	13290	65700	77160	119090	100055	94200	68045	91675	142515	92215	98180	29190	41075	82940	141830	123150	113965	126685	48860	27425	148705	81475	69565
	J01G FLUOROQUINOLONES	J01G FLUOROQUINOLONES	Ciprofloxacin	Ciprofloxacin	CIPROMAX	FILM C.TABS 750 MG 10	FILM C.TABS 750 MG 10	11955	29108	3938	12848	14588	38700	29475	25275	28710	27075	51210	23528	31110	45945	2985	19545	37943	19943	43853	56580	16140	21330	41340	28493	22373
	J01G FLUOROQUINOLONES	J01G FLUOROQUINOLONES	Ciprofloxacin	Ciprofloxacin	CIPROMID	FILM C.TABS 500 MG 10	FILM C.TABS 500 MG 10	200	680	200	150	500	505	250	165	40	0	0	0	0	0	0	0	0	0	0	0	0	0	50	0	0
	J01G FLUOROQUINOLONES	J01G FLUOROQUINOLONES	Ciprofloxacin	Ciprofloxacin	CIPROPHARM	FILM C.TABS 250 MG 10	FILM C.TABS 250 MG 10	0	375	675	0	0	35	9495	470	145	963	1520	250	413	1563	0	225	2320	398	5	140	265	835	1540	778	603
	J01G FLUOROQUINOLONES	J01G FLUOROQUINOLONES	Ciprofloxacin	Ciprofloxacin	CIPROPHARM	FILM C.TABS 500 MG 10	FILM C.TABS 500 MG 10	197145	18700	138805	55535	115805	198595	123570	158525	41275	62920	159145	37835	59155	111440	52455	22180	173415	115060	67625	103240	91610	88975	112440	86355	59745
	J01G FLUOROQUINOLONES	J01G FLUOROQUINOLONES	Ciprofloxacin	Ciprofloxacin	CIPROQUIN	FILM C.TABS 500 MG 10	FILM C.TABS 500 MG 10	13320	13170	5350	18005	19090	26865	18625	17365	32770	9860	17520	4735	4030	4340	770	11880	18490	15595	11325	6360	14245	16005	17575	15110	7965
	J01G FLUOROQUINOLONES	J01G FLUOROQUINOLONES	Ciprofloxacin	Ciprofloxacin	CIPROXE	FILM C.TABS 500 MG 10	FILM C.TABS 500 MG 10	405	2040	0	0	0	0	0	1020	0	140	0	0	0	0	0	0	0	0	0	150	0	0	0	0	0
	J01G FLUOROQUINOLONES	J01G FLUOROQUINOLONES	Ciprofloxacin	Ciprofloxacin	CIPROXEN	FILM C.TABS 250 MG 10	FILM C.TABS 250 MG 10	5638	10665	6763	7120	4815	8598	5058	2255	5560	6885	5203	5010	1918	10608	1370	2260	5058	510	2255	6153	1250	4253	4605	4695	4380
	J01G FLUOROQUINOLONES	J01G FLUOROQUINOLONES	Ciprofloxacin	Ciprofloxacin	CIPROXEN	FILM C.TABS 500 MG 10	FILM C.TABS 500 MG 10	217030	314245	174670	160750	288095	246375	188965	133870	233245	205515	372235	200675	243930	267795	85570	113890	312025	176020	202100	360345	50665	158570	160245	225995	140755
	J01G FLUOROQUINOLONES	J01G FLUOROQUINOLONES	Ciprofloxacin	Ciprofloxacin	CIPROXEN	FILM C.TABS 750 MG 10	FILM C.TABS 750 MG 10	115703	87083	64418	106440	143310	115230	89145	53558	84330	118298	123218	52560	117908	138030	26430	44483	93000	48570	134063	118418	23820	43620	52995	121470	65783
	J01G FLUOROQUINOLONES	J01G FLUOROQUINOLONES	Ciprofloxacin	Ciprofloxacin	EMICIPRO	TABS 500 MG 10	TABS 500 MG 10	6565	31085	11450	0	39660	8405	3255	23095	5540	4155	10160	8190	2245	3130	3455	500	18160	5315	3890	27125	2470	5170	14390	4965	810
	J01G FLUOROQUINOLONES	J01G FLUOROQUINOLONES	Ciprofloxacin	Ciprofloxacin	FLOXACIN	FILM C.TABS 500 MG 10	FILM C.TABS 500 MG 10	54170	19705	19310	26935	16290	60075	49765	13825	9045	51290	34010	24630	78895	15000	59800	7980	53755	69570	11105	15680	15300	11815	0	0	0
	J01G FLUOROQUINOLONES	J01G FLUOROQUINOLONES	Ciprofloxacin	Ciprofloxacin	NEOCIPRO	FILM C.TABS 500 MG 10	FILM C.TABS 500 MG 10	41255	26235	29435	19800	31710	17265	28430	25590	18730	29815	20570	4770	28335	10940	20990	25910	41800	27750	47010	46940	41765	29975	42060	114180	49750
	J01G FLUOROQUINOLONES	J01G FLUOROQUINOLONES	Ciprofloxacin	Ciprofloxacin	OMACIP	C.TAB 500 MG 10	C.TAB 500 MG 10	20260	15035	36010	24415	16855	69550	58330	33020	38405	46545	60445	38325	41130	49780	9540	28810	39530	33695	31645	26860	28340	50455	42115	36510	25665
	J01G FLUOROQUINOLONES	J01G FLUOROQUINOLONES	Ciprofloxacin	Ciprofloxacin	QUINOX	FILM C.TABS 250 MG 10	FILM C.TABS 250 MG 10	1293	523	593	2070	2363	1080	775	833	815	955	1088	4378	523	1620	3398	655	690	910	438	120	375	0	1228	1328	1143
	J01G FLUOROQUINOLONES	J01G FLUOROQUINOLONES	Ciprofloxacin	Ciprofloxacin	QUINOX	FILM C.TABS 500 MG 10	FILM C.TABS 500 MG 10	104070	110065	9800	69525	109225	161550	83165	73515	47405	87090	152330	66945	55125	49110	28690	59365	109265	123475	44325	95190	42705	74135	128670	37700	61985
	J01G FLUOROQUINOLONES	J01G FLUOROQUINOLONES	Ciprofloxacin	Ciprofloxacin	QUINOX	FILM C.TABS 750 MG 10	FILM C.TABS 750 MG 10	49958	27030	12923	31268	43110	52298	30878	19260	25418	30578	56175	17055	23805	19875	12840	21788	16665	45870	28560	23550	21450	11378	39720	13628	11243
	J01G FLUOROQUINOLONES	J01G FLUOROQUINOLONES	Ciprofloxacin	Ciprofloxacin	SARF	FILM C.TABS 250 MG 10	FILM C.TABS 250 MG 10	0	0	0	93	5	113	0	0	0	38	0	183	0	23	0	0	43	70	0	0	0	213	85	0	0
	J01G FLUOROQUINOLONES	J01G FLUOROQUINOLONES	Ciprofloxacin	Ciprofloxacin	SARF	FILM C.TABS 500 MG 10	FILM C.TABS 500 MG 10	26775	32685	8030	30095	23375	31720	34995	2850	9850	13295	26320	15320	8065	8465	3070	1585	11675	6930	7385	9840	10895	11220	3600	6680	4910
	J01G FLUOROQUINOLONES	J01G FLUOROQUINOLONES	Ciprofloxacin	Ciprofloxacin	SARF	FILM C.TABS 750 MG 10	FILM C.TABS 750 MG 10	5828	1553	953	1193	2288	1163	1118	803	2685	2505	4575	825	608	428	15	840	2730	833	105	675	675	720	0	0	600
	J01G FLUOROQUINOLONES	J01G FLUOROQUINOLONES	Levofloxacin	Levofloxacin	ADVAQUIN	FILM C.TABS 500 MG 5	FILM C.TABS 500 MG 5	16215	24690	2260	17285	26475	22285	27010	12710	17915	19160	21920	12025	20510	8320	9620	7810	8860	10985	9220	1390	1080	0	0	0	0
	J01G FLUOROQUINOLONES	J01G FLUOROQUINOLONES	Levofloxacin	Levofloxacin	LEVACIN	FILM C.TABS 500 MG 5	FILM C.TABS 500 MG 5	100	7025	5800	0	4975	28625	50175	1700	265	6030	1230	195	0	8000	250	2850	0	0	500	0	0	0	0	0	0
	J01G FLUOROQUINOLONES	J01G FLUOROQUINOLONES	Levofloxacin	Levofloxacin	LEVACIN	FILM C.TABS 750 MG 5	FILM C.TABS 750 MG 5	150	6000	6450	0	0	16238	18270	660	3773	2753	2843	488	548	8625	0	4275	0	0	0	0	0	0	0	0	0
	J01G FLUOROQUINOLONES	J01G FLUOROQUINOLONES	Levofloxacin	Levofloxacin	LEVAQUIN	FILM C.TABS 500 MG 5	FILM C.TABS 500 MG 5	12870	14520	18065	14830	11460	23450	23500	8675	11295	18865	16275	6950	22110	11795	18540	5800	15270	8730	8295	5535	16480	15870	25075	20780	22860
	J01G FLUOROQUINOLONES	J01G FLUOROQUINOLONES	Levofloxacin	Levofloxacin	LEVOFLOX	FILM C.TABS 500 MG 5	FILM C.TABS 500 MG 5	73190	58645	50425	32545	79125	139425	96440	116315	110540	118755	108710	93870	106270	49515	63600	53495	89410	128720	93120	76600	106450	110315	104485	85145	68915
	J01G FLUOROQUINOLONES	J01G FLUOROQUINOLONES	Levofloxacin	Levofloxacin	LEVOFLOXACIN SAND	FILM C.TABS 500 MG 5	FILM C.TABS 500 MG 5	37245	44025	30400	19575	6190	3545	5425	1525	2700	15380	25170	6150	3870	3100	1345	1000	17570	6575	2980	9680	925	800	12595	10470	17290
	J01G FLUOROQUINOLONES	J01G FLUOROQUINOLONES	Levofloxacin	Levofloxacin	LEVONIC	FILM C.TABS 500 MG 5	FILM C.TABS 500 MG 5	3365	5	0	30	0	270	2910	420	9115	12120	19465	13920	15090	8085	10720	5330	11550	14630	9005	23345	2935	9435	7575	22715	9980
	J01G FLUOROQUINOLONES	J01G FLUOROQUINOLONES	Levofloxacin	Levofloxacin	LEVONIC	FILM C.TABS 750 MG 5	FILM C.TABS 750 MG 5	0	0	0	0	0	0	23	0	4125	5393	4193	3233	1605	3173	4320	1470	5783	6098	26430	16463	975	2760	8558	6188	4200
	J01G FLUOROQUINOLONES	J01G FLUOROQUINOLONES	Levofloxacin	Levofloxacin	LEVOX	FILM C.TABS 500 MG 5	FILM C.TABS 500 MG 5	53165	84335	35515	84830	74695	130330	92440	123785	69760	72300	133060	53275	88395	98750	20445	56005	112715	97845	93420	99595	74015	14620	1375	227315	104190
	J01G FLUOROQUINOLONES	J01G FLUOROQUINOLONES	Levofloxacin	Levofloxacin	LEVOX	FILM C.TABS 750 MG 5	FILM C.TABS 750 MG 5	58598	61680	20445	48585	47010	84450	63008	103208	70530	44715	84525	59858	46875	76725	6653	40748	94088	51053	28695	103358	68085	3218	3735	131108	87720
	J01G FLUOROQUINOLONES	J01G FLUOROQUINOLONES	Levofloxacin	Levofloxacin	NEVOTIC	FILM C.TABS 500 MG 7	FILM C.TABS 500 MG 7	0	0	0	0	19929	29638	34958	22127	18774	65247	73010	39396	29932	31360	15750	12726	38213	49868	20643	25767	37464	46333	56406	53921	26124
	J01G FLUOROQUINOLONES	J01G FLUOROQUINOLONES	Levofloxacin	Levofloxacin	TAVANIC	FILM C.TABS 250 MG 5	FILM C.TABS 250 MG 5	1065	568	538	190	1473	608	1850	628	193	633	638	1448	438	663	130	125	63	0	0	0	0	0	0	0	0
	J01G FLUOROQUINOLONES	J01G FLUOROQUINOLONES	Levofloxacin	Levofloxacin	TAVANIC	FILM C.TABS 500 MG 5	FILM C.TABS 500 MG 5	150850	130305	52965	77545	120360	144460	158930	196035	35435	55600	67705	81760	92365	49835	47610	54295	91305	107880	68140	108980	102655	125975	131390	111850	138805
	J01G FLUOROQUINOLONES	J01G FLUOROQUINOLONES	Levofloxacin Hemihydrate	Levofloxacin Hemihydrate	LEVANIX	FILM C.TABS 500 MG 5	FILM C.TABS 500 MG 5	0	0	0	0	0	16690	6210	8020	2185	14215	8015	310	6410	4035	30835	12460	4910	36825	40215	20375	10285	13820	39755	27485	34545
	J01G FLUOROQUINOLONES	J01G FLUOROQUINOLONES	Levofloxacin Hemihydrate	Levofloxacin Hemihydrate	LEVANIX	FILM C.TABS 500 MG 7	FILM C.TABS 500 MG 7	0	0	0	0	0	9870	27090	6321	770	3556	11200	0	2835	17584	10794	7910	7798	21196	5782	12019	13748	25718	36540	19509	19229
	J01G FLUOROQUINOLONES	J01G FLUOROQUINOLONES	Levofloxacin Hemihydrate	Levofloxacin Hemihydrate	LEVON	FILM C.TABS 500 MG 5	FILM C.TABS 500 MG 5	0	3880	10845	8770	10965	17845	16915	7145	12310	15925	25130	25490	34110	29135	0	33665	28960	27180	48565	1300	82095	24555	64125	36040	36605
	J01G FLUOROQUINOLONES	J01G FLUOROQUINOLONES	Levofloxacin Hemihydrate	Levofloxacin Hemihydrate	LEVON	FILM C.TABS 750 MG 5	FILM C.TABS 750 MG 5	0	5123	8438	10958	14588	14228	30780	5445	11685	14798	30315	17775	13163	36218	1125	14580	26633	31448	33473	1050	43583	20123	47850	37718	27270
	J01G FLUOROQUINOLONES	J01G FLUOROQUINOLONES	Levofloxacin Hemihydrate	Levofloxacin Hemihydrate	PRINCEOXIN	TABS 500 MG 5	TABS 500 MG 5	0	0	0	0	0	0	0	0	0	0	0	0	0	0	0	0	0	0	0	0	0	10395	5385	10390	4840
	J01G FLUOROQUINOLONES	J01G FLUOROQUINOLONES	Levofloxacin Hemihydrate	Levofloxacin Hemihydrate	TAVFLOX	FILM C.TABS 500 MG 5	FILM C.TABS 500 MG 5	0	0	0	0	0	3240	18980	6260	6655	17180	23245	22570	22080	11580	14475	3865	18310	10955	14825	18015	5985	33310	33720	16855	23650
	J01G FLUOROQUINOLONES	J01G FLUOROQUINOLONES	Moxifloxacin	Moxifloxacin	AVALOX	FILM C.TABS 400 MG 5	FILM C.TABS 400 MG 5	5805	2300	5590	4870	3290	1005	2060	215	0	130	9695	6375	13945	765	4855	3150	2265	3365	8495	3970	3440	580	450	1040	1360
	J01G FLUOROQUINOLONES	J01G FLUOROQUINOLONES	Moxifloxacin	Moxifloxacin	AVALOX	FILM C.TABS 400 MG 7	FILM C.TABS 400 MG 7	8316	3444	5012	8085	8414	9226	7343	8421	26502	9688	6783	7700	9485	980	11732	3451	6055	3304	3598	2415	497	602	0	0	0
	J01G FLUOROQUINOLONES	J01G FLUOROQUINOLONES	Moxifloxacin	Moxifloxacin	FLOMOCIN	FILM C.TABS 400 MG 5	FILM C.TABS 400 MG 5	0	0	0	0	0	0	0	0	0	0	0	0	0	0	0	0	0	6410	11085	8895	15235	8820	23925	11415	10660
	J01G FLUOROQUINOLONES	J01G FLUOROQUINOLONES	Moxifloxacin	Moxifloxacin	FLOMOCIN	FILM C.TABS 400 MG 7	FILM C.TABS 400 MG 7	0	0	0	0	0	0	0	0	0	0	0	0	0	0	0	0	0	5432	12810	8281	17059	12320	16821	21014	16807
	J01G FLUOROQUINOLONES	J01G FLUOROQUINOLONES	Moxifloxacin	Moxifloxacin	MAXIM	FILM C.TABS 400 MG 5	FILM C.TABS 400 MG 5	50930	87675	41570	83305	68380	78705	78825	60920	52535	80985	138560	67690	88270	106600	21015	36530	96495	80145	107180	84585	57395	45505	73085	72240	52865
	J01G FLUOROQUINOLONES	J01G FLUOROQUINOLONES	Moxifloxacin	Moxifloxacin	MAXIM	FILM C.TABS 400 MG 7	FILM C.TABS 400 MG 7	64771	94976	46158	40369	139825	56651	75782	56602	81032	93128	102914	46207	72219	120862	23240	22925	75761	39228	88186	100506	25396	51394	64813	74137	66269
	J01G FLUOROQUINOLONES	J01G FLUOROQUINOLONES	Moxifloxacin	Moxifloxacin	MOXICAN	FILM C.TABS 400 MG 7	FILM C.TABS 400 MG 7	0	0	0	0	2198	6251	777	1169	3031	23135	14161	6902	18263	4424	8820	1260	12173	24395	13076	18452	13874	9275	7630	33068	11039
	J01G FLUOROQUINOLONES	J01G FLUOROQUINOLONES	Moxifloxacin	Moxifloxacin	MOXIFLOX	FILM C.TABS 400 MG 5	FILM C.TABS 400 MG 5	12990	13960	5300	10990	13515	30420	29640	7685	22490	33180	33295	31745	23270	27605	7750	5165	30660	25915	36385	24710	22335	5785	63125	24435	16800
	J01G FLUOROQUINOLONES	J01G FLUOROQUINOLONES	Moxifloxacin	Moxifloxacin	MOXIFLOX	FILM C.TABS 400 MG 7	FILM C.TABS 400 MG 7	10535	8057	3787	8792	11060	27139	20832	11137	20384	15393	26600	39830	22988	17213	6713	12397	18991	24507	23625	20006	25732	20930	46270	21840	21000
	J01G FLUOROQUINOLONES	J01G FLUOROQUINOLONES	Moxifloxacin	Moxifloxacin	MOXIVE	FILM C.TABS 400 MG 5	FILM C.TABS 400 MG 5	12535	17225	3165	10760	19205	22370	23095	18610	12405	13405	35375	11685	11630	7520	425	10725	25245	19960	28225	28700	10790	10685	23010	24785	16680
	J01G FLUOROQUINOLONES	J01G FLUOROQUINOLONES	Moxifloxacin	Moxifloxacin	MOXIVE	FILM C.TABS 400 MG 7	FILM C.TABS 400 MG 7	28371	26362	5047	14182	7721	26411	27531	25053	12530	20300	32851	16597	20447	20622	3528	3444	24024	25599	27503	27832	14350	18830	22974	31528	22701
	J02A SYST ANTIFUNGAL AGENTS	J02A SYST ANTIFUNGAL AGENTS	Fluconazole	Fluconazole	CANDIVAST	CAPS 150 MG 1	CAPS 150 MG 1	5687	2636	6702	1520	6341	6812	2694	13046	3582	1855	1493	9174	6413	2501	4607	3665	4673	5168	3102	12160	2174	6704	3253	9978	3039
	J02A SYST ANTIFUNGAL AGENTS	J02A SYST ANTIFUNGAL AGENTS	Fluconazole	Fluconazole	CANDIVAST	CAPS 50 MG 7	CAPS 50 MG 7	0	18	0	0	0	0	0	751	18	56	0	254	9	0	572	0	21	70	1290	79	429	219	0	70	11
	J02A SYST ANTIFUNGAL AGENTS	J02A SYST ANTIFUNGAL AGENTS	Fluconazole	Fluconazole	DIFLUCAN	CAPS 150 MG 1	CAPS 150 MG 1	24509	6832	15401	18087	17881	21675	13996	17556	27658	20125	17015	16358	21431	6110	19669	12005	12225	16982	10398	16058	24452	23665	22433	15261	19667
	J02A SYST ANTIFUNGAL AGENTS	J02A SYST ANTIFUNGAL AGENTS	Fluconazole	Fluconazole	DIFLUCAN	CAPS 200 MG 7	CAPS 200 MG 7	70	0	0	0	0	0	0	0	0	0	0	0	0	0	0	2800	0	0	0	0	0	0	0	0	0
	J02A SYST ANTIFUNGAL AGENTS	J02A SYST ANTIFUNGAL AGENTS	Fluconazole	Fluconazole	DIFLUCAN	CAPS 50 MG 7	CAPS 50 MG 7	0	0	0	0	0	0	0	0	0	0	0	0	875	4	105	70	474	0	53	9	88	140	70	91	175
	J02A SYST ANTIFUNGAL AGENTS	J02A SYST ANTIFUNGAL AGENTS	Fluconazole	Fluconazole	DURACAN	CAPS 150 MG 1	CAPS 150 MG 1	26226	37030	18886	26598	58007	37430	39507	24897	36677	46817	62393	46784	43343	65717	14934	26064	61906	49681	60014	62391	20147	35222	33993	61415	44797
	J02A SYST ANTIFUNGAL AGENTS	J02A SYST ANTIFUNGAL AGENTS	Fluconazole	Fluconazole	FLOCAZOLE	CAPS 150 MG 1	CAPS 150 MG 1	15725	14378	4772	12308	13211	22648	17725	20382	11357	11627	31207	14973	18901	32459	2126	19104	20271	14701	25409	23943	10176	12584	19958	21017	16340
	J02A SYST ANTIFUNGAL AGENTS	J02A SYST ANTIFUNGAL AGENTS	Fluconazole	Fluconazole	FLUCAZOL	CAPS 150 MG 1	CAPS 150 MG 1	0	0	0	0	0	0	0	0	0	0	0	0	0	0	0	0	0	0	0	0	2627	7362	5276	3914	3454
	J02A SYST ANTIFUNGAL AGENTS	J02A SYST ANTIFUNGAL AGENTS	Fluconazole	Fluconazole	FLUCAZOL	CAPS 50 MG 7	CAPS 50 MG 7	0	0	0	0	0	0	0	0	0	0	0	0	0	0	0	0	0	648	1001	205	263	100	175	333	0
	J02A SYST ANTIFUNGAL AGENTS	J02A SYST ANTIFUNGAL AGENTS	Fluconazole	Fluconazole	FLUCORAL	CAPS 150 MG 1	CAPS 150 MG 1	38	140	26	375	0	0	0	0	0	0	0	0	0	0	0	0	0	0	0	0	0	0	0	0	0
	J02A SYST ANTIFUNGAL AGENTS	J02A SYST ANTIFUNGAL AGENTS	Fluconazole	Fluconazole	FLUCORAL	CAPS 50 MG 7	CAPS 50 MG 7	0	0	0	875	0	0	0	0	0	0	0	0	0	0	0	0	0	0	0	0	0	0	0	0	0
	J02A SYST ANTIFUNGAL AGENTS	J02A SYST ANTIFUNGAL AGENTS	Fluconazole	Fluconazole	FUNGIMID	CAPS 150 MG 1	CAPS 150 MG 1	9	44	23	92	0	0	0	7	33	0	0	0	0	0	0	0	0	0	0	0	0	0	0	0	0
	J02A SYST ANTIFUNGAL AGENTS	J02A SYST ANTIFUNGAL AGENTS	Fluconazole	Fluconazole	FUNZOL	CAPS 150 MG 1	CAPS 150 MG 1	4215	4357	2718	4489	5589	8104	942	10	12835	6428	7133	7271	5987	6260	5480	4600	7132	6065	10294	10921	7124	6290	7613	4830	4334
	J02A SYST ANTIFUNGAL AGENTS	J02A SYST ANTIFUNGAL AGENTS	Fluconazole	Fluconazole	ORAMAX	CAPS 150 MG 1	CAPS 150 MG 1	569	79	128	0	0	0	0	0	0	1305	1376	656	224	422	815	405	403	140	62	117	97	116	452	60	195
	J05B ANTIVIRALS OTHER	J05B ANTIVIRALS OTHER	Oseltamivir	Oseltamivir	OSELTA	CAPS 75 MG 10	CAPS 75 MG 10	4135	1090	3000	515	6650	15710	11970	59120	4980	9845	10455	3545	11415	21100	16350	23535	7720	12800	45590	28920	12680	25180	14870	28635	20990
	J05B ANTIVIRALS OTHER	J05B ANTIVIRALS OTHER	Oseltamivir	Oseltamivir	TAMIFLU	CAPS 30 MG 30	CAPS 30 MG 30	360	600	0	300	108	0	1740	312	6	0	0	0	0	0	0	0	0	0	0	0	0	0	0	0	0
	J05B ANTIVIRALS OTHER	J05B ANTIVIRALS OTHER	Oseltamivir	Oseltamivir	TAMIFLU	CAPS 75 MG 10	CAPS 75 MG 10	0	0	0	0	0	0	0	0	0	0	0	10000	15025	2800	750	1600	1530	220	3775	0	18000	6050	3050	9725	50
	J08B ANAEROBICIDES	J08B ANAEROBICIDES	Metronidazole	Metronidazole	AMRIZOLE	TABS 250 MG 20	TABS 250 MG 20	4133	3467	10743	9807	12800	13787	687	10020	19010	21500	14960	24037	4223	9337	8030	4147	15003	15990	8347	11150	4940	10283	5770	18623	8097
	J08B ANAEROBICIDES	J08B ANAEROBICIDES	Metronidazole	Metronidazole	FLAZOL	SUSP 125 MG 1 120 ML	SUSP 125 MG 1 120 ML	97688	75494	1728	6804	189536	279626	45428	13128	1282	248154	93906	88242	56632	63440	28098	64082	102658	106256	48598	57220	47516	56370	120640	60180	58994
	P01A AMOEBICIDES	P01A AMOEBICIDES	Diloxanide Furoate, Metronidazole	Diloxanide Furoate, Metronidazole	FURAZOL	TABS 20	TABS 20	9395	6605	11805	8931	4304	2237	9360	5501	6067	3517	5045	7717	2952	4029	5859	9037	4672	5008	3355	6256	5677	3243	2917	6461	3421

## Sheet: RDD
Regression discontinuity design (RDD)
About Regression discontinuity design
A Regression discontinity design (RDD) is a powerful quasi-experimental approach to determine the effect of a intervention
		Sales Volume (Units) Summary
		Defined Daily Dose Summary

## Sheet: Claim Summary
	Payer1 Insurance Claim Summary
	Overall Antibiotics Claims
		2017_05	2017_06	2017_07	2017_08	2017_09	2017_10	2017_11	2017_12	2018_01	2018_02	2018_03	2018_04	2018_05	2018_06	2018_07	2018_08	2018_09	2018_10	2018_11	2018_12	2019_01	2019_02	2019_03	2019_04	2019_05
	Number of Unique Claims	269147	206354	245146	233316	197512	251917	293928	319055	45507	199318	291061	269930	300500	196154	292768	190418	220328	287057	302238	315844	316190	288662	278870	345926	302999
	%Change in Units compare to previous months		-0.233304	0.187988	-0.048257	-0.153457	0.275452	0.166765	0.0854869	-0.857369	3.37994	0.460285	-0.0725999	0.113252	-0.347241	0.492542	-0.349594	0.157075	0.302862	0.052885	0.0450175	0.00109548	-0.0870616	-0.033922	0.240456	-0.124093
	Policy Enforcement Date : 201805
	Antibiotics Claims by Molecules			Policy Enforcement Date : 201805			Number of Unique Claims
	Molecule				2017_05	2017_06	2017_07	2017_08	2017_09	2017_10	2017_11	2017_12	2018_01	2018_02	2018_03	2018_04	2018_05	2018_06	2018_07	2018_08	2018_09	2018_10	2018_11	2018_12	2019_01	2019_02	2019_03	2019_04	2019_05
	Amoxicillin				13087	10137	11317	12688	10552	12810	14540	15868	2016	10145	15474	13922	15301	9467	15768	10881	12180	15841	16783	15988	16571	15260	15284	17997	16747
	Amoxicillin, Clavulanic Acid	Amoxicillin, Clavulanic Acid	Amoxicillin, Clavulanic Acid	Amoxicillin, Clavulanic Acid	102426	78043	89884	86750	72744	92147	109089	126206	17848	77312	112838	102189	117359	71776	111623	72519	84046	108928	116951	122555	125201	112738	108362	139911	119236
	Azithromycin	Azithromycin	Azithromycin	Azithromycin	35457	26226	31213	27942	20935	32929	41296	44501	6806	26844	40409	35403	36737	23159	34325	19840	22691	35712	39323	44069	44044	39153	37475	44552	37156
	Azithromycin Dihydrate	Azithromycin Dihydrate	Azithromycin Dihydrate	Azithromycin Dihydrate	260	238	252	345	295	591	522	683	118	564	451	382	563	388	656	402	413	692	478	583	423	334	167	337	298
	Cefalexin (Cephalexin)	Cefalexin (Cephalexin)	Cefalexin (Cephalexin)	Cefalexin (Cephalexin)	2335	1063	1197	1004	690	703	724	645	80	538	633	682	649	414	674	643	692	688	850	801	953	786	580	704	651
	Cefdinir	Cefdinir	Cefdinir	Cefdinir	6791	5343	5671	4026	3475	4681	7117	7541	1392	5633	7937	7771	9911	5681	8093	5254	5363	8584	10422	11986	11163	10056	10368	15242	12896
	Cefuroxime Axetil	Cefuroxime Axetil	Cefuroxime Axetil	Cefuroxime Axetil	25293	19561	24844	22235	19097	26347	29998	30242	4282	19386	27224	26489	28256	19851	26942	16960	20887	26909	27588	27891	27044	24275	23982	27609	24304
	Ciprofloxacin	Ciprofloxacin	Ciprofloxacin	Ciprofloxacin	27666	22361	27488	28371	26115	29706	31898	30229	4026	19093	26993	27801	30856	22490	30690	21519	26070	29879	28773	28197	28644	27018	24780	27881	25865
	Clarithromycin	Clarithromycin	Clarithromycin	Clarithromycin	15462	11525	13520	11276	8969	12884	16144	17946	2634	10577	15285	13400	14004	9211	12668	7952	9292	11857	13173	15116	15654	13425	14052	17253	15408
	Clindamycin	Clindamycin	Clindamycin	Clindamycin	3822	3139	3438	3353	3251	3356	3438	4338	580	2726	3722	3024	3212	1943	3167	2061	2369	2696	2418	2520	2414	2522	2133	3139	2885
	Diloxanide Furoate, Metronidazole	Diloxanide Furoate, Metronidazole	Diloxanide Furoate, Metronidazole	Diloxanide Furoate, Metronidazole	920	771	770	1095	931	894	629	585	94	419	708	712	903	572	1001	650	870	931	827	711	800	761	801	880	889
	Doxycycline	Doxycycline	Doxycycline	Doxycycline	3795	3251	3353	3732	3467	3754	4266	4207	592	2921	4236	3855	4428	3181	4373	3537	3867	4371	4619	3850	3800	3980	3963	4604	4308
	Fluconazole	Fluconazole	Fluconazole	Fluconazole	6276	5232	5731	5309	5397	6050	7018	6891	956	4533	6770	6477	7309	5000	7174	5245	6151	7424	7605	7385	7279	7061	6715	7905	7535
	Levofloxacin	Levofloxacin	Levofloxacin	Levofloxacin	10032	7814	11123	10161	8860	10353	11834	14255	2165	9761	12728	12019	12834	10204	13591	8127	9466	12498	14078	14498	13744	12146	12198	15123	12701
	Levofloxacin Hemihydrate	Levofloxacin Hemihydrate	Levofloxacin Hemihydrate	Levofloxacin Hemihydrate	420	441	334	392	340	604	808	925	135	692	1089	1246	1589	1765	3217	2087	2137	3099	3503	4056	3869	3805	3936	4168	4252
	Metronidazole	Metronidazole	Metronidazole	Metronidazole	30117	22118	27744	30307	26971	27154	26696	29191	3714	18424	29295	29606	33529	21845	34524	25243	28091	33644	31546	28398	28296	28682	27298	34415	33231
	Minocycline	Minocycline	Minocycline	Minocycline			1	1			1	3		15	16	35	68	128	161	84	153	271	175	277	334	336	247	399	351
	Moxifloxacin	Moxifloxacin	Moxifloxacin	Moxifloxacin	8338	6101	7806	6049	5071	7512	8564	8271	1066	5230	8451	7443	8208	6079	9245	5839	6223	8027	8075	9172	8504	7737	7580	8519	7802
	Nitrofurantoin	Nitrofurantoin	Nitrofurantoin	Nitrofurantoin	1180	1045	1005	908	1092	1145	1090	1109	126	373	423	543	810	752	1015	893	1017	1430	1323	1210	1194	1301	1205	1572	1569
	Osletamivir	osletamivir	osletamivir	osletamivir	362	382	343	304	200	271	571	1299	156	747	834	666	623	358	394	226	258	426	896	1807	1870	1659	1665	2371	1891
	Sulfamethoxazole, Trimethoprim	Sulfamethoxazole, Trimethoprim	Sulfamethoxazole, Trimethoprim	Sulfamethoxazole, Trimethoprim	1285	1004	1102	1087	839	1277	1326	1430	205	986	1745	1495	1688	1077	1714	1092	1248	1662	1419	1329	1386	1345	1233	1606	1586
	https://www.cchi.gov.sa/en/Pages/default.aspx
	Antibiotics Claims by Products - All J01 ATC3			Policy Enforcement Date : 201805
	Product	2017_05	2017_06	2017_07	2017_08	2017_09	2017_10	2017_11	2017_12	2018_01	2018_02	2018_03	2018_04	2018_05	2018_06	2018_07	2018_08	2018_09	2018_10	2018_11	2018_12	2019_01	2019_02	2019_03	2019_04	2019_05

## Sheet: DDD for 1000 by ATC
ATC3	Active_Ingredients	Defined Daily Dose (In Milligrams)	Amount of Drug Sold in 1 Year (mg) 2017_05 to 2018_04	Amount of Drug Sold in 1 Year (mg) 2017_05 to 2018_04 by ATC	Amount of Drug Sold in 1 Year (mg) 2018_06 to 2019_05	Amount of Drug Sold in 1 Year (mg) 2018_06 to 2019_05 by ATC	Average Saudi population of 2017 & 2018	Average Saudi population of 2018 & 2019	DDD's for 1000 inhabitants 2017_05 to 2018_04 by ATC				DDD's for 1000 inhabitants 2018_06 to 2019_05 by ATC
											Per day	Per year			Per day	Per year
G01A TRICHOMONACIDES	Metronidazole	1500	30086866800	30086866800	28558274100	28558274100	33050000	33845000	18094875000000	18094875000000	1.66273	606.896	18530137500000	18530137500000	1.54118	562.531
G04A URINARY ANTI-INFECTIVES	Nitrofurantion	200	387834000	387834000	191480000	191480000	33050000	33845000	2412650000000	2412650000000	0.16075	58.6738	2470685000000	2470685000000	0.0775008	28.2878
J01A TETRACYCLINES & COMBS	Doxycycline	100	968523000	1017175050	826544000	941425250	33050000	33845000	1206325000000	3618975000000	0.281067	102.59	1235342500000	3706027500000	0.254025	92.7193
	Minocycline	200	48652050		114881250		33050000	33845000	2412650000000				2470685000000
J01C BROAD SPECTRUM PENICILLIN	Amoxicillin	1000	36502958750	91227827535	22462288000	71038662292	33050000	33845000	12063250000000	24126500000000	3.78123	1380.15	12353425000000	24706850000000	2.87526	1049.47
	Amoxicillin, Clavulanic Acid	1000	54724868785		48576374292		33050000	33845000	12063250000000				12353425000000
J01D CEPHALOSPORINS & COMBS	Cefalexin (Cephalexin)	2000	1854795000	13058144500	869930000	10942397000	33050000	33845000	24126500000000	37396075000000	0.349185	127.452	24706850000000	38295617500000	0.285735	104.293
	Cefdinir	600	994175750		1427904000		33050000	33845000	7237950000000				7412055000000
	Cefuroxime Axetil	500	10209173750		8644563000		33050000	33845000	6031625000000				6176712500000
J01E TRIMETHOPRIM COMBS	Sulfamethoxazole, Trimethoprim	2400	1879632000	1879632000	1485480000	1485480000	33050000	33845000	28951800000000	28951800000000	0.0649228	23.6968	29648220000000	29648220000000	0.0501035	18.2878
J01F MACROLIDES & SIMILAR TYPE	Azithromycin	300	5246673600	11996941000	3645618450	10313254750	33050000	33845000	3618975000000	27745475000000	0.432393	157.823	3706027500000	28412877500000	0.362978	132.487
	Azithromycin Dihydrate	300	160659000		129502500		33050000	33845000	3618975000000				3706027500000
	Clarithromycin	500	5636590000		5705077000		33050000	33845000	6031625000000				6176712500000
	Clindamycin	1200	953018400		833056800		33050000	33845000	14475900000000				14824110000000
J01G FLUOROQUINOLONES	Ciprofloxacin	1000	14715302500	18765094500	12338185000	16687698000	33050000	33845000	12063250000000	28951800000000	0.648149	236.575	12353425000000	29648220000000	0.562857	205.443
	Levofloxacin	500	2628652000		2421191250		33050000	33845000	6031625000000				6176712500000
	Levofloxacin Hemihydrate	500	265966000		721609750		33050000	33845000	6031625000000				6176712500000
	Moxifloxacin	400	1155174000		1206712000		33050000	33845000	4825300000000				4941370000000
J02A SYST ANTIFUNGAL AGENTS	Fluconazole	200	200243950	200243950	226146750	226146750	33050000	33845000	2412650000000	2412650000000	0.0829975	30.2941	2470685000000	2470685000000	0.091532	33.4092
J05B ANTIVIRALS OTHER	Oseltamivir	150	21666150	21666150	45888000	45888000	33050000	33845000	1809487500000	1809487500000	0.0119736	4.37038	1853013750000	1853013750000	0.024764	9.03885
J08B ANAEROBICIDES	Metronidazole	1500	1928949000	1928949000	1400653000	1400653000	33050000	33845000	18094875000000	18094875000000	0.106602	38.9097	18530137500000	18530137500000	0.0755878	27.5896
P01A AMOEBICIDES	Diloxanide Furoate, Metronidazole	1500	120728000	120728000	89904000	89904000	33050000	33845000	18094875000000	18094875000000	0.00667194	2.43526	18530137500000	18530137500000	0.00485177	1.7709

## Sheet: DDD for 1000 Inhi Calc
https://www.researchgate.net/publication/14439148_The_defined_daily_dose_as_a_measure_of_drug_consumption_in_South_Africa_A_preliminary_study
						Number of packs sold
						Month		2017_05	2017_06	2017_07	2017_08	2017_09	2017_10	2017_11	2017_12	2018_01	2018_02	2018_03	2018_04
		Amount of Drug sold in 1 year (mg)			x 1000	No of Units sold		9078	13060	7226	7433	17166	10498	8720	5848	16076	9998	13117	10723
		DDD(MG) x 365 days X Population
						Month		2018_06	2018_07	2018_08	2018_09	2018_10	2018_11	2018_12	2019_01	2019_02	2019_03	2019_04	2019_05
						No of Units sold		1316	600	531	587	340	523	95	10869	5902	2415	7311	1688
		Active Ingredients		Doxycycline
		Product		APO DOXY		Total MG Sold
		Pack		CAPS 100 MG 10		Month		2017_05	2017_06	2017_07	2017_08	2017_09	2017_10	2017_11	2017_12	2018_01	2018_02	2018_03	2018_04
		MG for 1 pill		100 MG		Total MG sold		9078000	13060000	7226000	7433000	17166000	10498000	8720000	5848000	16076000	9998000	13117000	10723000
		Pack Size		10 pills
		DDD		0.1 g (100)		Month		2018_06	2018_07	2018_08	2018_09	2018_10	2018_11	2018_12	2019_01	2019_02	2019_03	2019_04	2019_05
		Total Strength in one pack in MG		1000		Total MG sold		1316000	600000	531000	587000	340000	523000	95000	10869000	5902000	2415000	7311000	1688000
		Units		9078
		Month		2017 May		Total MG sold in 1 Year pre and post					Denominator
		2018 May -- Policy Enforcement				Month		2017_05 To 2018_04			DDD(MG) -	100
						Total MG Sold in 1 year		128943000			Days = 365	365
											Population for 2017	3.305e+07	1.20632e+12
						Month		2018_06 To 2019_05			Population for 2018	33845000	1235342500000
						No of Units sold		32177000
						Total MG sold in 1 Year pre and post
						Month		2017_05 To 2018_04
						DDD for 1000 inhabitants		0.106889
						Month		2018_06 To 2019_05
						DDD for 1000 inhabitants		0.026047
	https://academic.oup.com/cid/article/44/5/664/347809
	Month	(Multiple Items)
	Row Labels	Sum of Total Granual Units (MG) Sold		Saudi Arabia Population by Year
	Amoxicillin	36502958750		2017	32.55 Millions	3.255e+07
	Amoxicillin, Clavulanic Acid	54724868785		2018	33.55 Millions	3.355e+07
	Azithromycin	5246673600		2019	34.14 Millions	34140000
	Azithromycin Dihydrate	160659000
	Cefalexin (Cephalexin)	1854795000		2017 & 2018 Average	3.305e+07
	Cefdinir	994175750		2018 & 2019 Average	33845000
	Cefuroxime Axetil	10209173750
	Ciprofloxacin	14715302500
	Clarithromycin	5636590000
	Clindamycin	953018400
	Diloxanide Furoate, Metronidazole	120728000
	Doxycycline	968523000
	Fluconazole	200243950
	Levofloxacin	2628652000
	Levofloxacin Hemihydrate	265966000
	Metronidazole	32015815800
	Minocycline	48652050
	Moxifloxacin	1155174000
	Nitrofurantion	387834000
	Oseltamivir	21666150
	Sulfamethoxazole, Trimethoprim	1879632000
	Grand Total	170691102485

## Sheet: DDD for 1000 Inhi
							DDD's for 1000 inhabitants /day		DDD's for 1000 inhabitants /Year 2017_05 to 2018_04
							Pre Policy Enforcement	Post Policy Enforcement	Pre Policy Enforcement	Post Policy Enforcement
Molecules	Defined Daily Dose (In Grams)	Defined Daily Dose (In Milligrams)	Amount of Drug Sold in 1 Year (mg) 2017_05 to 2018_04	Amount of Drug Sold in 1 Year (mg) 2018_06 to 2019_05	Average Saudi population of 2017 & 2018	Average Saudi population of 2018 & 2019	DDD's for 1000 inhabitants /day 2017_05 to 2018_04	DDD's for 1000 inhabitants /day 2018_06 to 2019_05	DDD's for 1000 inhabitants /Year 2017_05 to 2018_04	DDD's for 1000 inhabitants /Year 2018_06 to 2019_05
Metronidazole	1.5 g	1500	32015815800	29958927100	33050000	33845000	1.76933	1.61677	645.806	590.12
Nitrofurantion	0.2 G	200	387834000	191480000	33050000	33845000	0.16075	0.0775008	58.6738	28.2878
Doxycycline	0.1 g	100	968523000	826544000	33050000	33845000	0.802871	0.669081	293.048	244.215
Minocycline	0.2 g	200	48652050	114881250	33050000	33845000	0.0201654	0.0464977	7.36037	16.9717
Amoxicillin, Clavulanic Acid	1 g	1000	54724868785	48576374292	33050000	33845000	4.53649	3.93222	1655.82	1435.26
Amoxicillin	1 g	1000	36502958750	22462288000	33050000	33845000	3.02596	1.8183	1104.48	663.681
Cefuroxime Axetil	0.5 g	500	10209173750	8644563000	33050000	33845000	1.69261	1.39954	617.802	510.833
Cefalexin (Cephalexin)	2 g	2000	1854795000	869930000	33050000	33845000	0.0768779	0.0352101	28.0604	12.8517
Cefdinir	0.6 g	600	994175750	1427904000	33050000	33845000	0.137356	0.192646	50.1349	70.3159
Sulfamethoxazole, Trimethoprim	2.4 g	2400	1879632000	1485480000	33050000	33845000	0.0649228	0.0501035	23.6968	18.2878
Azithromycin	0.3 g	300	5246673600	3645618450	33050000	33845000	1.44977	0.9837	529.165	359.05
Azithromycin Dihydrate	0.3 g	300	160659000	129502500	33050000	33845000	0.0443935	0.0349438	16.2036	12.7545
Clarithromycin	0.5 g	500	5636590000	5705077000	33050000	33845000	0.934506	0.923643	341.095	337.13
Clindamycin	1.2 g	1200	953018400	833056800	33050000	33845000	0.0658348	0.0561961	24.0297	20.5116
Levofloxacin	0.5 g	500	2628652000	2421191250	33050000	33845000	0.435812	0.391987	159.071	143.075
Moxifloxacin	0.4 g	400	1155174000	1206712000	33050000	33845000	0.239399	0.244206	87.3808	89.1352
Ciprofloxacin	1 g	1000	14715302500	12338185000	33050000	33845000	1.21985	0.998766	445.244	364.55
Levofloxacin Hemihydrate	0.5 g	500	265966000	721609750	33050000	33845000	0.0440952	0.116827	16.0948	42.642
Fluconazole	0.2 g	200	200243950	226146750	33050000	33845000	0.0829975	0.091532	30.2941	33.4092
Oseltamivir	0.15 G	150	21666150	45888000	33050000	33845000	0.0119736	0.024764	4.37038	9.03885
Diloxanide Furoate, Metronidazole	1.5 g	1500	120728000	89904000	33050000	33845000	0.00667194	0.00485177	2.43526	1.7709
